# Supplementary material for: Association between Cognition and Serum Insulin-Like Growth Factor-1 in Middle-Aged & Older Men: An 8 Year Follow-Up Study
Source: PLoS One. 2016 Apr 26;11(4):e0154450. doi: 10.1371/journal.pone.0154450 (PMC4846160; doi:10.1371/journal.pone.0154450)
Supplement: S1 Data — (DAT) [file pone.0154450.s001.dat]

Imputation_	leeftijd	pols	glucose	marital	sbp	educ_7	disease	chro_dis	pakjaar	bmi	vrtot_s	igf1	homocyst	nlv	l_mmse	Z_capac	Z_mem	Z_exec	LnMMSE2	Z_mem2	Z_capac2	Z_exe2	Qigf	quartile
0	68	62	5.4	1	4	3	0	0	25	26.0705612153847	15.299615	95	11.9	96	3.36729582998647	-.487442326727539	-2.19761337610912	-1.4442919009903	3.36729582998647	3.29117926700812	1.65290083300637	-2.2914223984761	1	1
0	63	76	5.4	1	4	7	0	0	0	30.5240987759836	12.61078	173	9.6	99	3.36729582998647	.852316424005544	-.440386575803328	2.7198620779982	3.3322045101752	-2.26206875190803	-3.52562124437905	.813914303531969	5	4
0	75	93	6.7	1	3	4	0	0	50	26.1435660168041	8.03418	75	18.1	98	3.3322045101752	.152747624028957	.924942622760586	3.87202850463817	3.40119738166216	-.643704127212328	-.202130912849413	1.64580889571786	1	1
0	66	81	5.4	1	2	4	1	1	12.5	23.8048006347947	11.76991	148	15.1	94	3.25809653802148	-3.61373027570708	.921970461483427	1.43081044332943	3.29583686600433	-2.52783281335268	-1.85016136798826	-2.74624153608733	4	3
0	74	61	5.1	1	2	4	2	1	56.25	27.81320861678	32.40427	143	12	94	3.36729582998647	3.21361561924831	.890628051073445	-1.5250146497628	3.3322045101752	3.12859338708872	2.80210264895408	.181996131027456	4	3
0	64	76	3.9	1	3	3	1	1	27.5	26.2438854238471	19.69928	164	12.5	86	3.36729582998647	-.295735636414258	-2.53908507511527	-.0479175863111507	3.25809653802148				5	4
0	62	66	6.3	1	1	2	0	0	31.5	26.9082875864761	32.3463	127	10.5	79	3.3322045101752	-1.68241405327106	1.55727279355208	-.739086456567026	3.40119738166216	-1.78802771705168	-3.05658651673879	-3.42731892962888	3	3
0	60	57	4.7	1	3	6	0	0	26	27.016976678885	17.1168	103	11.8	98	3.40119738166216	1.15153553933792	1.45623366359555	.9529910637557	3.40119738166216	2.28979759118737	-1.00090315472098	1.77577305480975	2	2
0	63	61	4.7	1	4	7	0	0	11	23.7709553431932	20.56635	81	10.9	99	3.36729582998647	-.849412291906229	1.55727279355208	2.21067292927464	3.40119738166216	-.913709851007374	1.45733109991112	1.36005445838024	1	1
0	73	60	6.4	1	2	6	0	0	43.75	27.8452154088461	27.44472	165	16.8	91	3.17805383034795	-2.51267668028228	-5.32230452732334	-1.7720743974345					5	4
0	66	87	5.1	1	1	4	0	0	36	25.7995717271093	39.32986	133	12.9	87	3.25809653802148	-.870736321966505	-3.77133543011601	-.858518606173785	3.40119738166216	.108153833182379	-1.57435655132062	.871095156279742	3	3
0	60	76	6	1	1	2	1	1	40	33.6063852131905	10.28697	151	13.9	67	3.29583686600433	-2.68072949817729	-1.11631807508905	-2.51528182783241	3.2188758248682		-4.16827611304008	-4.43415171133028	4	3
0	59	57	5.7	1	3	6	0	0	12	29.8027757487217	14.63583	138	11.7	100	3.40119738166216	1.81783007107495	3.07583190417717	4.82419832720292	3.40119738166216	2.70843430005305	6.14479833236962	5.73996630227978	4	3
0	61	67	5.8	1	3	4	1	1	0	30.5624994809358	13.55365	149	11.7	74	3.25809653802148	-1.11637278848675	-.290499097994916	-1.67476452124269	3.2188758248682	-4.39122638940064	-1.86962229111719	-1.11656899002698	4	3
0	72	64	5.2	1	2	6	1	1	0	25.3728208359588	24.95724	143	11.3	79	3.36729582998647	-3.32613000283706	-.911267653898829	-6.39104823361789					4	3
0	74	61	7.2	1	3	6	2	1	20	27.7775646288779	21.91652	147	12.5	99	3.36729582998647	-2.55288062705974	-1.0268405600201	-.208287360267666	3.17805383034795		-6.66227048389274		4	3
0	65	40	5.7	3	3	6	1	1	0	25.2642092816592	17.47749	144	17.5	100	3.40119738166216	-.675451897117405	-.567521096812179	2.44319440293062	3.3322045101752	.0455354589375118	-.413393526235446	.737600865740949	4	3
0	63	72	5.8	1	3	6	0	0	0	24.6913580246914	19.088785	104	11.8	93	3.3322045101752	.819743857787238	-.663313207411048	3.13561150041964	3.3322045101752	.835960245815173	1.05049981255246	1.67618973944006	2	2
0	70	86	13.3	1	2	2	2	1	25.2	29.7142857142857	20.61765	76	9.3	80	3.29583686600433	-4.53798001003726	-3.10171852636021	-1.84769068375664	3.36729582998647				1	1
0	65	64	5.6	1	2	3	0	0	23.5	27.3231176199302	23.139505	130	9.9	97	3.3322045101752	2.35266463352379	-.1029546142466	1.27374696169156	3.3322045101752	.203029421294012	-.248786375155733	.500922184740067	3	3
0	75	84	4.9	1	2	4	0	0	2.8	22.0031034227962	20.01624	185	11.3	64	3.36729582998647	1.09214269092193	-.481015743020392	3.72904730282179	3.3322045101752		-3.7021248182407		5	4
0	66	60	4.8	1	2	4	2	1	6.45	23.1983150697476	28.17752	155	10.2	90	3.29583686600433	-1.68334999009958	-1.59244617254221	-2.3455352106339	3.40119738166216	-.115347311524716	-.407464479617831	-2.54402428863157	4	3
0	66	74	5.8	1	1	2	0	0	18.55	25.3220893025683	13.59778	189	23.8	65	3.40119738166216	-2.8848934553985	-.406072004116186	-1.64276622029188					5	4
0	62	61	5.4	1	1	1	1	1	48	27.1374139963269	21.2042	167	20.7	47	3.2188758248682	-8.47383271044885	-2.35785518689687	-5.49602851625371	3.25809653802148	-2.81061510559224	-7.12685927155918	-3.7878479293247	5	4
0	65	56	6.4	1	3	5	0	0	1.2	28.3848021613488	11.06645	101	12.2	89	3.36729582998647	-2.50922743491895	-2.49548374662104	3.59191611451167	3.40119738166216	-4.75712387603055	-7.29600414758081	-1.6814402358448	2	1
0	63	82	5.3	1	3	6	0	0	5.4	28.9473684210526	17.81561	118	12.4	100	3.40119738166216	-1.03435420284557	2.35402421831673	1.6917221765116	3.36729582998647	1.47106478242094	1.08634916311243	-.693827856295576	3	2
0	65	80	5.5	5	3	4	0	0	11.5	31.0363823992675	8.430365	95	13.2	93	3.3322045101752	-3.03686898813649	-1.40490168879389	-5.24177690725659	3.2188758248682	-6.52096636860591	-2.93010341752594		1	1
0	61	63	4.8	1	2	2	0	0	8.55	23.4567901234568	22.29784	143	12.7	69	3.36729582998647	-3.27480005942356	.243764104117209	-2.43867821945087					4	3
0	67	49	6	1	3	6	1	1	8.4	25.0566567716812	18.91267	94	18.2	100	3.40119738166216	.471621978045657	-1.2632333916203	2.39570353027607	3.36729582998647	-.447606568756014	-1.8869595305704	1.61204215869883	1	1
0	68	68	5.4	1	3	4	0	0	10.2	23.9394809920521	18.68614	96	12.2	94	3.36729582998647	.819611962815021	.344803234073737	-.864512671193284					1	1
0	62	84	5.3	1	3	6	2	1	36	25.2871487097807	18.00418	160	11.2	99	3.29583686600433	3.71969586124166	1.39582370085609	5.09995975501039	3.40119738166216	2.0566555844181	3.20234118039056	4.76418300035346	4	4
0	61	72	5.1	1	3	6	0	0	12.5	25.5403188085144	27.0772	131	12.6	98	3.29583686600433	.476520281679444	.498033146134912	-.18860176277304					3	3
0	67	69	6.7	1	2	4	2	1	0	25.6708575717771	24.02258	242	11.6	53	3.40119738166216	-8.71220651329505	-.714436413343432	-1.63699206252797					5	4
0	54	43	4.5	1	1	2	0	0	30	25.5504860146796	19.75262	135	11.3	70	3.29583686600433	1.28521042563574	.243764104117209	2.71373453690978	3.3322045101752	.320379998572075	2.05413732954924	.767965024016688	3	3
0	65	65	4.5	1	4	5	0	0	12.5	24.9153159206069	17.93883	235	9.6	99	3.40119738166216	-.1972393177702	-.875885506039425	6.96057382377731	3.25809653802148	-3.5566722558497	.207626689810053	6.36167529031224	5	4
0	59	67	5.4	1	2	4	0	0	0	29.6495115633095	10.32369	151	14.6	79	3.29583686600433	-1.34311200922289	-2.29340548670798	-2.82116228200211					4	3
0	72	70	5.1	1	2	4	1	1	12.25	25.9701155481953	7.49206	192	10.9	48	3.04452243772342	-8.64873031529718	-7.55635672827895	-9.5665345893617					5	4
0	56	49	5.2	1	3	5	0	0	24	29.0697674418605	17.7756	131	11.9	97	3.36729582998647	-.227247882751944	-1.54656998596748	-.31466279554063	3.40119738166216	.247704340063092	1.54942731375484	1.31291868917478	3	3
0	56	78	5.1	1	4	6	0	0	0	26.5950001399737	18.63849	148	12.8	88	3.3322045101752	1.61341469043114	1.93533392232587	1.76739351610659	3.40119738166216	-.791864509655527	1.38224775640285	4.05113363329779	4	3
0	71	56	4.9	1	4	5	2	1	0	24.7675497083203	10.83832	119	12.8	97	3.3322045101752	1.20784045268775	-1.21735720504557	1.67969697937059					3	2
0	48	70	5.6	1	2	5	1	1	24.2	26.3065212860008	18.87154	307	10.5	94	3.29583686600433	-.0690072280657771	3.59556133012455	-.10525640924237	3.40119738166216	3.52432127377739	1.66637313708745	2.37489106974724	5	4
0	69	101	11.7	1	4	6	2	1	50	29.9567989809777	31.53833	101	10.4	96	3.36729582998647	.208281859157308	-.512358153430374	-2.06971643488545					2	1
0	71	59	4.9	1	2	4	1	1	24	28.6801110976935	12.946365	160	25.1	83	3.36729582998647	-3.23133403417951	-2.65168581995938	-.826821424167454	3.36729582998647	-3.55357331908422	-1.62000975580975	-4.07708301374421	4	4
0	51	86	5.6	1	3	6	0	0	12	30.1052909272895	14.30926	107	9.8	97	3.3322045101752	-1.43323908957162	-2.36310220625453	1.9167179527557	3.40119738166216	2.70856085091474	-.613834180951815	.289756979086332	2	2
0	65	52	4.6	3	3	6	0	0	47	21.6624756407672	27.68898	110	11.6	99	3.3322045101752	-.635739382483677	.575949046316277	1.48954540074241	3.40119738166216	.888446366327556	-.763993485658435	1.53925669180297	2	2
0	67	69	4.9	1	2	4	2	1	0	22.343515592582	12.26324	104	15.4	91	3.36729582998647	-3.96806563026354	-4.64409816995713	-4.38276447318922					2	2
0	66	62	4.5	1	2	3	0	0	0	24.2083782714287	31.225135	92	10.1	93	3.40119738166216	.770373266720965	.229230327952468	5.3186668564227	3.40119738166216	-4.59606037428114	.104004652183236	3.76562634016483	1	1
0	62	66	5	1	1	2	0	0	0	26.1627698035636	10.57812	194	14.1	81	3.3322045101752	-.174814451717454	-.305032874159657	-2.2360082223552					5	4
0	74	55	4.9	1	1	1	2	1	22.5	27.9430976919727	17.95534	114	12.7	77	3.25809653802148	-2.55973465824954	-.634245655081566	-2.92264397224011					2	2
0	62	57	4.9	3	1	2	0	0	0	25.8517490323955	21.4935	153	9.5	51		-9.41265905981734	-2.60056261402699	-3.29033407509968					4	3
0	66	65	4.4	1	2	4	2	1	47.5	24.8163265306122	32.08396	148	11.5	61	3.29583686600433	-5.73737452345518	-4.96699635534911	-7.03274223852892	3.3322045101752	-5.06901286397806	-5.1019396999756	-7.0894908519717	4	3
0	79	57	4.9	1	2	1	2	1	74	29.4107588659759	5.891475	120	13.4	90	3.29583686600433	-4.8784972369917	-3.83281296902774	-3.70535702913619					3	2
0	68	62	5.1	1	1	4	0	0	15.75	26.7207117172193	37.74854	112	10.9	78		-1.39217967279605	1.94986769849061	-.755055030477509	3.40119738166216	.930709283065111	-2.08272128015269	-1.49216269172456	2	2
0	73	76	7.2	1	1	1	0	0	0	29.6191711236102	22.17335	157	14.7	75	3.36729582998647	-3.11899568752658	-2.63715204379464	-5.13589089938356					4	4
0	66	68	5.1	1	3	7	0	0	0	20.8116545265349	35.00252	141	12	99	3.36729582998647	.441892659141667	1.31456536642196	3.47611111084221	3.40119738166216	1.06333821206405	.623051154027517	-.137210896676089	4	3
0	69	55	5.4	1	3	6	1	1	50	28.7273771904625	24.55536	130	11.3	98	3.40119738166216	-.00319945522789333	-2.21618688972328	3.92494463806983	3.40119738166216	-5.14308434979535	-.889935775357776	4.53519835477371	3	3
0	70	72	9.9	1	2	3	1	1	6.75	32.9342575089267	16.53714	180	9.6	82	3.29583686600433	-3.00052224096409	-2.97565158152362	-2.16859741377075					5	4
0	63	61	4.4	1	2	6	1	1	0	23.6988286438836	14.71602	90	9.7	95	3.3322045101752	-1.67042621040922	-.529166787675616	-.500018787556865	3.40119738166216	-.734883625069359	1.48955686912878	2.41885583327595	1	1
0	46	62	5.2	1	3	3	0	0	.9	26.4721074380165	18.90814	161	8.3	97	3.3322045101752	2.36916132826766	2.71230455156812	.641769400377935	3.36729582998647	4.34262024953326	.754652678707369	-.269364769081031	4	4
0	75	55	5.7	1	3	5	2	1	43.75	29.0547520661157	18.62794	199	10.4	98	3.36729582998647	-1.49534810981202	.203134936900145	1.53157263369554					5	4
0	68	74	5	1	1	4	1	1	27	17.5942665289256	13.23676	120	12.7	96	3.29583686600433	-3.81780944115166	-.305032874159657	-1.85191265590361	3.3322045101752		-7.86210113463898		3	2
0	67	52	7.1	1	3	6	2	1	0	28.7444115085512	6.93788	103	14.6	100	3.40119738166216	-3.90271204432991	-.163364576986065	1.20640096327389					2	2
0	69	56	6.1	1	4	7	1	1	9	24.8356464572681	25.84416	137	14.3	96	3.29583686600433	.0326777680904719	-.882200101569347	3.36336803177658	3.40119738166216	-2.04784700668875	-.138118635734781	.684921969704801	3	3
0	66	66	5.7	1	2	4	0	0	41	27.7595149390021	21.59237	83	11.6	83	3.36729582998647	-4.19968415224882	-.714436413343432	-1.88614614837105	3.25809653802148	-2.02936057814933	-5.1431383959417	-5.18099441821217	1	1
0	63	45	4.9	1	2	4	0	0	0	25.9257671420014	23.434585	141	9	89	3.3322045101752	.522447903802115	-2.23299552396852	-1.30692651113451	3.29583686600433	.342019544302464	-.390897225407407	-.814107324762983	4	3
0	74	93	6.8	1	2	5	2	1	31.25	22.0521901834341	10.483615	124	14.5	97	3.25809653802148	-7.09381049996606	-7.89378868983568	-10.4148433937091					3	2
0	77	51	5.6	1	3	5	1	1	92	25.4326859558726	24.14374	136	11.6	100	3.40119738166216	1.64446599211568	-2.0454510402202	2.30558991635709	3.40119738166216	-4.08642489884561	2.58447277831617	2.51951664995905	3	3
0	78	61	5.9	3	1	3	0	0	82.5	26.3963597578287	10.763165	283	10.4	96	3.25809653802148	-3.55012033107144	-5.3450574841229	-1.07999181769271	3.25809653802148				5	4
0	68	74	5.6	1	3	6	0	0	3	30.4122653817019	23.78432	181	10.2	90	3.3322045101752	.968712841435973	-1.47687326642094	-1.86120815151988	3.13549421592915				5	4
0	64	64	5.2	1	3	7	0	0	36.6	25.6834286453377	14.06732	512	9.6	97	3.3322045101752	4.17121059013542	-1.35498576476975	5.89442510425178	3.40119738166216	.533459018206439	.971505234355575	2.4117662935256	5	4
0	62	72	5.4	1	3	6	0	0	0	24.9156913310851	17.466055	160	12.5	94	3.36729582998647	.190990804776598	2.00730549995292	1.30652297955214	3.40119738166216	2.28852831474076	2.6948215530158	1.24665567281103	4	4
0	47	94	8.9	1	2	2	0	0	0	31.745062727023	8.88108	90	8.6	92	3.36729582998647	2.15093086637848	1.45920582487271	-1.71083450747424	3.36729582998647	.0930562127486847	-.481544514622474	-3.75758386271897	1	1
0	63	65	5.6	1	3	7	2	1	0	24.0204728337691	34.97901	144	12.4	97	3.40119738166216	.438451463323728	-1.59244617254221	-1.02973084230658	3.40119738166216	-2.46806027414991	-1.05363443150188	-.963995481530261	4	3
0	66	60	6.2	1	2	6	1	1	9.8	24.8		92	17.2	97		-.455067444873437	.445842364030266	-.325916585252862	3.40119738166216	-4.72475492307855	-1.25875934318577	-3.32061813515526	1	1
0	59	80	6.4	1	4	7	0	0	6.5	24.3827160493827	23.28701	105	16.1	97	3.3322045101752	-.805093807735657	-.0280108753423943	.365860065321852	3.36729582998647	1.49580326491681	-1.76323956759906	.101405518832083	2	2
0	76	72	7.7	1	2	4	1	1	0	24.021275987303	20.36984	124	10.4	93	3.36729582998647	-2.67166469121765	.515539083576812	-.766456455052767	3.40119738166216	1.76144077549976	-4.21777045938909	-.814717959650545	3	2
0	73	102	9	1	3	7	1	1	18	26.7348429510592	12.77294	165	19	95	3.29583686600433	-1.32469378580584	-.619711878916825	-.49089560814914	3.2188758248682				5	4
0	72	64	5.8	1	3	6	1	1	16.5	23.0517609434988	20.662975	153	16.5	100	3.36729582998647	1.01429202228917	1.86336234469883	2.77782737743851	3.36729582998647	1.83581954346592	1.8443801930584	3.38434162646493	4	3
0	65	73	5.4	5	3	7	1	1	47	23.8805970149254	11.26683	94	20.3	100	3.3322045101752	.741665730661625	.200162775622986	2.57829822196743	3.40119738166216	2.09072764682727	-1.2355629141123	1.61698876661541	1	1
0	48	60	5.5	1	3	6	0	0	0	23.7196092506476	15.71199	109	14.2	96	3.3322045101752	1.80533193413633	.683302771802727	1.61138940803437	3.36729582998647	-1.00191696296062	4.27660817120529	-1.01901652898083	2	2
0	60	64	4.6	1	3	6	1	1	0	22.2706985149825	27.05807	154	16.6	91	3.36729582998647	1.33239888489263	.301201905579514	.739093707749433	3.3322045101752	4.18682939663394	-.0949214012459304	2.09678807246008	4	3
0	73	62	6.3	1	3	6	0	0	24.4	29.0532879818594	15.93592	65	19.7	99	3.36729582998647	.738158605000103	-.483290601100892	2.42570849091784	3.40119738166216	-2.8248772825899	-.932821694883662	4.4476408834625	1	1
0	54	74	7.1	1	2	5	2	1	20.25	24.2161002672896	11.99108	168	10.1	87	3.40119738166216	-3.22482963895027	-.904953058368907	-5.11500031574281	3.3322045101752	-.770351514786833	-3.05457155857751	-5.72660505659479	5	4
0	77	48	6	1	2	3	0	0	25	28.2427894680668	16.19139	81	15.4	96	3.3322045101752	-.54168272052993	.748959753899852	-1.80562209510944	3.25809653802148	-1.27396984797858	-.103299323948274	-.505243451250753	1	1
0	73	69	5.1	1	2	6	1	1	5.4	22.6421929718633	13.47856	129	9.8	97	3.3322045101752	2.73466514687987	2.48413090060274	3.21144476916773	3.36729582998647	-.171185470525968	-1.9632720842539	-1.50197876780084	3	3
0	67	61	5.2	1	3	6	0	0	0	22.6331031410114	20.99845	158	11.1	98	3.40119738166216	1.90601201726383	1.62696951309863	2.64695272038887	3.29583686600433	6.08259192563389	2.10049832047836	3.5998821647084	4	4
0	58	60	5.6	1	3	5	0	0	0	26.7377757333122	15.73072	129	12.4	100	3.40119738166216	3.20579123335567	.83021808833398	5.18020425884813	3.40119738166216	1.81671855062875	5.3784541291528		3	3
0	79	72	5.8	1	2	4	1	1	8.75	23.5557486050319	7.02644	140	13	94	3.3322045101752	-3.53913598755576	-5.0535017091409	-2.01839275182883	3.3322045101752	-10.4353703534895	-6.22286693221486	-8.23176935097693	4	3
0	51	71	6.3	1	2	4	1	1	3	32.7441611814628	15.93304	142	9.4	83	3.29583686600433	1.24252758819779	2.15194595840367	-.398928911507809					4	3
0	62	76	5.6	1	2	4	1	1	0	31.7739318550568	20.429885	112	12.6	87	3.3322045101752	-.288027449100973	-2.01935564916788	-1.42141943189128	3.36729582998647	-1.09284335909426	-1.65558419560296	-2.00940042397303	2	2
0	78	41	5.3	1	2	4	1	1	54	27.5796010040957	12.94167	105	10.2	65	3.2188758248682	-.204746633911038	-3.28401599075087	-3.98259350844615	3.3322045101752	-4.52537769656958	-2.73980895468235	-7.28035310270538	2	2
0	44	80	5.3	4	3	6	0	0	0	27.6483899655716	10.571345	161	14.4	95	3.3322045101752	4.11958084151415	2.39465338553379	.355280206276157	3.3322045101752	4.00939899800423	4.36860756195044	.153594784546239	4	4
0	62	76	6.1	1	2	4	1	1	0	26.8406104678381	19.33388	184	11.2	93	3.3322045101752	.329132075536734	-3.87237456007254	2.71007404271624	3.3322045101752	-.0209055564236508	.773913396620513	.721938473622151	5	4
0	70	54	5.2	1	4	7	0	0	11	28.8310590508393	15.53462	198	10.1	99	3.36729582998647	-2.70245702244007	-.673807246126368	-.432190006367432					5	4
0	72	78	6.5	1	2	4	0	0	0	28.1767031496271	12.13753	123	14.2	98	3.36729582998647	1.90163970409969	1.74778943857756	-.0699320812987456					3	2
0	69	63	6.8	2	4	6	0	0	0	28.8234190279602	21.3865	115	12.1	99	3.40119738166216	.942341523962306	1.43013827254323	3.11867107411337	3.40119738166216	.842502171111866	.959134553382753	3.11306566331929	2	2
0	59	70	5.8	1	3	7	0	0	0	23.4924283396431	13.70398	153	9.9	98	3.36729582998647	3.55301195358613	3.1768710341337	4.98551048461583					4	3
0	77	94	5.2	1	3	7	1	1	7.7	24.0943516394135	27.31143	137	13.5	98	3.3322045101752	-.34681571315053	.0219050486817507	1.96319255699476					3	3
0	69	74	6.9	1	4	7	1	1	0	25.0743900019837	13.86698	145	13	100	3.36729582998647	-1.27661703606552	1.36972830980376	3.72913786212942	3.40119738166216	-.0491593978869411	2.00775883379476	3.8796599796824	4	3
0	57	86	5.4	1	3	6	0	0	0	24.6913580246914	3.20339	203	15.3	96	3.40119738166216	1.88475696340379	1.87492395958641	2.69302039759853					5	4
0	73	68	5.5	1	3	6	2	1	0	26.588717135685	12.75215	119	8.3	96	3.40119738166216	.617983362869922	.301201905579514	4.75842572614688	3.3322045101752	-3.06115499574151	.671833490661132	2.94246288507219	3	2
0	65	42	5.3	1	4	7	0	0	0	27.3033167761577	14.436175	123	11.7	98	3.3322045101752	4.42031799131721	1.91852528808063	3.79367294733346	3.3322045101752	3.5442577100506	6.64656017432786	5.50718161715232	3	2
0	60	73	5.3	1	3	6	0	0	90	27.9202126231577	20.85091	162	10.1	85	3.3322045101752	-.916246526619475	2.80178206663707	-3.02888193881918	3.3322045101752	.831465481741389	.702412358523866	-1.64955557457361	4	4
0	68	58	6.1	3	3	7	0	0	18	23.5970042064225	29.61076	78	13.6	100	3.40119738166216	.241067741609786	.794835940474576	2.92297702371251					1	1
0	64	69	5.9	1	3	7	0	0	0	27.7634297520661	14.07188	124	16.5	99	3.29583686600433	1.62244026003415	.330269457908996	.871806828905607	3.25809653802148	-3.7528963651677	.12454962415967	.550144853276233	3	2
0	62	56	6.6	1	4	7	2	1	0	24.5064899945917	13.008415	110	9.7	100	3.40119738166216	1.37410353707385	1.35519453363902	-1.35670057562792	3.40119738166216	2.01324994209563	2.72141201631805	.290818966156224	2	2
0	76	96	5.6	2	3	7	0	0	10	26.9643444695006	17.9698	174	13.9	96	3.36729582998647	-2.50655550363991	-2.37238896306161	.915218469104145	3.29583686600433	-8.23408003055155	-18.504485596939	-4.68028035135694	5	4
0	67	89	5.2	1	3	6	0	0	1.5	26.1618342174321	23.47591	111	13.1	99	3.36729582998647	1.16754384829471	.139752812883521	2.07823733570063	3.40119738166216	-.243010873822443	3.05680448125527	2.05690066294435	2	2
0	70	66	5.7	1	4	7	1	1	0	25.2595155709343	23.529425	123	16.2	98	3.40119738166216	2.24978044577432	1.91555312680347	5.40987360048602	3.40119738166216	.794854866439	3.41316278193759	2.82940679495202	3	2
0	74	66	6.6	1	4	6	2	1	15	26.785496870967	26.56973	124	14.5	91	3.3322045101752	-.059176202923886	-.0768592231942774	.282368553998682	3.40119738166216	-.108859566653508	.865660314157944	-.705878812818932	3	2
0	43	92	5.6	4	2	4	2	1	0	39.1775572650061	15.9542	85	7	96	3.40119738166216	-.982598792416967	1.55727279355208	-1.35147406230183	3.29583686600433	2.8072442683662	.640831383233206	-.0804777490890842	1	1
0	43	67	5.4	1	3	6	0	0	0	25.5074928260176	22.51996	125	11.6	98	3.40119738166216	4.93574551641103	4.63502018201932	5.37917574016102	3.40119738166216	6.57033475361564	5.32704004121184	3.48217651666669	3	2
0	77	96	4.6	1	3	4	1	1	7.5	26.6122448979592	21.6306	168	13.8	91	3.29583686600433	-3.3101858505982	1.43013827254323	.221063939261971					5	4
0	55	66	5.1	1	2	7	1	1	0	28.7273771904625	17.8699	167	9.8	100	3.29583686600433	3.79699827167199	2.07997438077662	5.93359878005643	3.40119738166216	-.50610983151218	5.08887793274084	4.47086029349019	5	4
0	59	57	6.3	1	2	7	0	0	0	24.0531963594323	14.63726	97	12.6	99	3.40119738166216	1.75643398920944	.775055144952175	2.82617100514756	3.29583686600433	.38966684897533	1.01059755857655	1.75882389331379	2	1
0	69	82	5.9	1	2	4	1	1	9.5	22.6940189315895	20.34546	144	12.3	96	3.40119738166216	.744374071932128	-1.34973874541209	1.75761015511038	3.36729582998647	-1.59531896670109	.260812959811795	-1.11885011286628	4	3
0	43	66	5.7	3	2	2	0	0	0	31.1049394961317	9.69098	184	8.9	83	3.3322045101752	-.177170945918757	1.94986769849061	-1.29396841504544	3.40119738166216	.0144357824321286	1.00401529143579	-.445059883737076	5	4
0	78	79	6.7	1	2	3	2	1	10.5	26.0845208501103	12.16372	125	8	98	3.36729582998647	-1.39427251750451	-1.4821202857786	.560709618303746					3	2
0	49	80	5.1	1	2	5	0	0	6.75	21.9004165840111	17.0949	137	10.3	94	3.36729582998647	3.75995627463472	-.844543095629442	8.78897925379565	3.40119738166216	.820736074519784	4.27185797856698	6.0247968514808	3	3
0	69	88	5.9	1	3	6	1	1	10	23.291229956105	22.169545	93	11.3	99	3.36729582998647	1.0064694095222	.760521368787434	3.74040113635	3.36729582998647	-4.39534150088935	2.40294275353247	2.07442361463591	1	1
0	74	82	7.2	1	3	6	0	0	9	25.2162533116282	19.400405	88	15.6	94	3.3322045101752	-2.05752271176329	-.406072004116186	-1.29653618741708					1	1
0	61	95	6.7	1	2	4	2	1	30	25.391787343781	14.021825	152	11.5	66	3.17805383034795	-3.34122464269811	.0271520680394105	-2.91358079277657	3.36729582998647	-2.17284546523157	-2.19791400193601	-2.71522644785911	4	3
0	50	80	5.6	4	3	6	0	0	0	25.7469443186962	12.51634	135	17.8	89	3.36729582998647	2.90630687114144	2.58517003055927	-.848097450707323	3.40119738166216	5.87235874104162	1.26252470042373	1.81407327802095	3	3
0	76	62	7.7	1	1	2	2	1	20.4	30.8182690699046	14.89372	85	24.7	88	3.36729582998647	-.0157683414924054	-.377004451786704	-2.08816140426232	3.29583686600433	-2.45715013564112	-1.64479368020389	-6.03407428895178	1	1
0	63	54	5.7	1	3	6	2	1	42	29.8445529700916	19.2294	174	11.6	90	3.36729582998647	1.37030443675846	3.50905597633277	3.7503326769804	3.40119738166216	3.49024921136822	-.0073069159203985	1.21951785983213	5	4
0	67	64	5.8	1	3	4	2	1	46	25.2326743723372	17.67308	115	13.9	36	3.3322045101752	-.9022993314104	.546881493986795	-.922510721225765	3.29583686600433	-.413661057208539	-.984779454542052	-.250872375871114	2	2
0	72	69	6.4	1	2	1	0	0	12.5	26.3544766753917	37.28676	79	10.1	70	3.29583686600433	-10.8091923669378	-5.64817487399249		3.36729582998647	-7.26265530565127	-12.7876483396527	-3.55456691289788	1	1
0	72	57	6.6	1	1	1	2	1	8	25.0552896055542	17.22646	171	24.1	56	3.25809653802148	-7.00746529067373	-5.2503329496963	-9.21104483929101					5	4
0	61	86	5.2	1	4	7	2	1	0	26.6518195343233	10.43507	245	14.6	100	3.36729582998647	-1.58743454250798	1.13858249756123	-.691256034103583	3.3322045101752	-.28375141239	-3.00801745634816	-4.98288653873273	5	4
0	70	80	6.9	1	3	6	1	1	50	27.2910083309394	9.65284	155	14.2	90	3.29583686600433	-.167283813604338	-.0425446515071355	-1.68913304610359					4	3
0	76	75	6.2	1	2	6	2	1	28	25.3069320474676	29.31527	191	11.9	73	3.25809653802148	-6.46697556982887	-2.95480320982896	-5.47286583784894					5	4
0	57	81	5.4	1	3	7	1	1	3.9	27.4619651782282	34.79973	108	10.9	97	3.40119738166216	4.11660888603586	4.62048640585458	.826355052760723	3.40119738166216	4.72604217040485	3.63475837530937	1.61979378636403	2	2
0	72	63	6.4	1	3	6	1	1	0	25.3728208359588	21.59967	94	10.6	97	3.3322045101752	.654549843147814	3.3934830702115	3.58936088697401	3.36729582998647	2.74346835675995	-1.19836860006457	-.707826684634641	1	1
0	61	70	5.3	1	4	7	2	1	16.5	26.9911886323157	18.43244	90	15.9	94	3.3322045101752	1.51312087224716	1.12404872139648	2.76898796096593					1	1
0	54	53	5.1	1	2	3	0	0	22.5	26.0275824770146	11.5251	198	9.9	78	3.36729582998647	-.35973608704116	2.78724829047232	-2.14239456727802					5	4
0	75	86	6.2	1	2	3	2	1	50	24.3827160493827	14.15114	225	21.9	95	3.3322045101752	.0361517491086615	2.33949044215199	.833231500851584	3.3322045101752	1.56224428027797	-5.18617288521569	-3.75972459882334	5	4
0	71	61	5.1	1	2	4	0	0	15.4	21.7592592592593	15.80664	121	10.9	99	3.25809653802148	1.85361300410366	1.41560449637849	3.52020157687934	3.36729582998647	.640333289986286	1.51075760382085	.0386128459417694	3	2
0	66	81	7.1	1	4	6	1	1	0	29.371875225706	33.79574	116	11.1	97	3.25809653802148	.14868955325145	.517813941657313	-1.27578402651659					2	2
0	67	71	5.4	1	1	1	0	0	2	29.2397660818713	8.18132	69	21.1	70	3.29583686600433	-4.86716550644605	-.275965321830175	-.441987389268139	3.29583686600433	-1.80384904183618			1	1
0	75	58	5.3	1	3	4	2	1	0	22.8930740819877	19.33116	130	10.1	74	3.29583686600433	-6.43375940087899	-3.93385209898427	-6.38040222422449	3.3322045101752		-9.14835410475459	-5.06957068153056	3	3
0	78	62	6.1	1	3	6	1	1	2.25	22.0327406526098	27.00793	119	13.3	98	3.36729582998647	-1.80526927622567	.546881493986795	2.5574889859524	3.25809653802148	-1.29077057786945	2.57991261581521	-.199438544955182	3	2
0	71	80	5.1	1	3	6	2	1	52.5	28.8337924701561	1.1	142	17	98	3.3322045101752	-.986595936539636	-1.67263693080407	.919883095201616	3.36729582998647	-10.9694912096975	-3.32695959819056	-7.72054142009551	4	3
0	69	57	6.9	1	4	7	2	1	0	34.8065192610576	20.80396	96	12.5	97	3.36729582998647	.297372654959619	.708330586682788	1.86050757856747					1	1
0	56	69	6.8	1	4	5	0	0	0	26.1212234940889	4.10943	305	6.6	94	3.36729582998647	-1.41066545873075	-.261431545665434	-1.33842243057622	3.29583686600433	-5.41029841897379	-2.23284516888935	-5.86746803888908	5	4
0	55	50	5.4	1	2	5	0	0	0	26.0409675427528	13.506	93	10.9	93	3.29583686600433	2.74617265350003	.703083567325128	1.69916477684164	3.40119738166216	4.20846894236433	3.53965259524553	2.57700288377555	1	1
0	62	52	6.5	4	3	6	2	1	15.6	30.8248299319728	22.5148	160	17.5	80	3.36729582998647	-2.52616863434761	-6.08139894614809	-2.88662706893898					4	4
0	52	65	5.7	1	3	4	1	1	51	29.077259600452	5.74508	120	12	94	3.36729582998647	1.45562587108899	1.92080014616113	2.37720840279842	3.40119738166216	5.02562519253528	3.03591730688809	1.11269358726468	3	2
0	70	67	5.2	1	2	3	0	0	8.25	26.6231605262944	17.76468	184	12.7	88	3.29583686600433	1.5768293482202	-4.22540787396627	1.69519165830635	3.25809653802148	-8.65132091210892	-4.23015920946629		5	4
0	72	76	5.3	1	3	6	1	1	0	21.8647259727409	17.58164	87	21.1	96	3.36729582998647	2.73040903229508	1.90399151191589	1.01184003494901	3.36729582998647	-2.59585038730933	4.56456529347312	.628386801096795	1	1
0	56	59	7.8	1	1	2	0	0	8	32.3265306122449	16.26104	95	18.9	76	3.36729582998647	.733367460683674	.823903492804058	.0139950310243247	3.3322045101752	.887177089880947	-.466557114410571	.308890033817929	1	1
0	70	72	5.2	1	3	3	1	1	55	20.1638311279143	21.84104	131	11.8	93	3.17805383034795	.8753345595312	-2.70912362142168	-2.59451949582289	3.25809653802148	-2.26092602632312	.989695587972487	-3.08595858875495	3	3
0	52	62	5.8	1	3	6	0	0	14	29.4970248690434	24.11353	134	9.5	94	3.25809653802148	-2.9508627216006	-1.07796376595248	-.089359477562956	3.40119738166216	-2.28706033612729	-.649785438995346	-.510826368280365	3	3
0	73	59	5.4	1	3	6	1	1	41.25	27.3224043715847	28.27891	129	16.9	94	3.3322045101752	-1.02453909308802	.414499953620283	5.34735640004693					3	3
0	60	80	5.4	1	4	7	0	0	0	20.5289216278227	24.07836	131	8.9	96	3.3322045101752	-1.31402005988559	.501005307412071	1.57304571447229					3	3
0	58	74	8.4	1	2	4	2	1	0	26.4158918005072	7.62402	158	15.5	78	3.3322045101752	-.901297824181382	-2.54837183192235	.356609645198185	3.3322045101752	-.523254613168784	-1.62667863935357	-.848628041415578	4	4
0	64	67	6.3	1	1	2	0	0	0	23.1833910034602	14.59897	237	11.1	41	3.17805383034795	-11.4068470150683	-5.44609661407943	-10.0876865552236					5	4
0	59	61	7.7	1	2	2	2	1	45	41.2084283563296	7.49914	96	11.6	74	3.25809653802148	.72359453483146	.924942622760586	1.26290715195933	3.36729582998647	2.57580537105411	2.36755603751549	-.737946325073328	1	1
0	58	48	5.7	1	3	4	0	0	60	27.3695484024514	20.69127	93	9.9	78	3.3322045101752	-1.16213105140624	.0968487875859566	-.255018007958608	3.36729582998647	-2.21315217078856	-1.61829642394041	.921911935292456	1	1
0	66	57	5	1	3	7	0	0	10.8	25.9281278900779	34.84742	80	10.6	94	3.3322045101752	1.23720718806359	1.02598175271712	-.571510850879874	3.36729582998647	1.83848464722084	-.326672503777258	-2.16904360556794	1	1
0	68	75	6.1	1	4	7	0	0	131.25	19.2301822288697	11.98608	84	11.9	98	3.29583686600433	-2.47429383853141	-2.11742261784725	-5.8206261629352					1	1
0	58	55	6.2	1	1	2	0	0	25.2	24.2039067778363	23.86408	143	12.6	84	3.36729582998647	2.48748232072792	.431308587865525	2.76298670610623	3.40119738166216	.192173463210713	3.12661430503018	3.40103047808145	4	3
0	55	78	6.6	1	2	4	1	1	43.75	23.7011063221889	16.37991	105	10.8	90	3.3322045101752	.636734571423126	.628139828420923	3.27176255651056					2	2
0	53	49	5.4	1	1	2	1	1	78	27.8986639155484	24.4542	119	10.4	54	3.29583686600433	.913995157748542	-.904953058368907	.630537094795991	3.36729582998647	.0715432178799902	.861443548723239	2.07790950753051	3	2
0	57	66	5	1	3	7	0	0	0	22.6940189315895	8.55079	102	15.6	46	3.29583686600433	3.83796985031428	1.15311627372597	2.84050604581538	3.40119738166216	3.75576017108948	1.96864375831177	-2.07730745660371	2	2
0	75	67	7.8	1	1	2	0	0	53.75	26.7036235803137	11.4822	85	10.1	96	3.2188758248682	-.25118773691873	-.870638486681765	-.40466720546102					1	1
0	57	73	5.7	3	2	2	1	1	0	27.7176852352623	24.4524	109	7.7	64	3.2188758248682	-5.55896174339994	-3.17772984143668	-1.18051059483125	3.29583686600433	-3.28661235162917	-2.72098898959596	-1.98596724292395	2	2
0	63	71	5.8	1	1	4	0	0	5	33.2085496920662	26.89926	176	13.4	46	3.25809653802148	-1.47570056123001	-3.67029630015948	-3.86738333098636	3.3322045101752	-6.54855068614387			5	4
0	57	75	5.4	1	3	6	1	1	45	23.1481481481481	23.157065	121	15.1	94	3.3322045101752	2.66445086199501	.330269457908996	-.207784791322449	3.29583686600433	-1.90423556874482	2.28913084989877	2.6690009640839	3	2
0	73	64	5.4	1	2	4	1	1	13	24.981738495252	28.16942	140	16.7	68	3.13549421592915	-7.16940466267233	-10.3653012985637	-4.88646450545611					4	3
0	67	55	5.9	1	1	2	0	0	34.5	29.2205420410549	7.78853	148	13.8	58	3.09104245335832	-1.51397964946325	-1.92690597282178	.287783375780231	3.36729582998647	-5.72430693858043	-.70265224943215	3.65334034085997	4	3
0	73	67	7.4	1	2	3	1	1	21.75	23.9614175391472	12.17934	147	22.6	100	3.29583686600433	-1.67689782043821	-1.46531165153336	-.371327278530123	3.36729582998647	-.303814399524905	.573825827641418	1.69760973708837	4	3
0	71	73	5.1	1	2	5	2	1	12.5	27.2211720226843	15.33205	175	8.2	98	3.3322045101752	-2.82656043249269	1.47076743976029	-.202941204388266	3.40119738166216	1.02005912060327	.187016968402126	.989926334835221	5	4
0	57	68	5.4	1	2	5	0	0	0	25.2234318865082	12.52712	148	8.3	96	3.36729582998647	.292474710768914	-.743503965672914	-.675450701168483	3.40119738166216	1.13639352315811	5.83419893309097	3.33004124235926	4	3
0	76	72	5.8	1	2	4	0	0	8.75	20.9041950113379	20.55696	76	13.1	90	3.17805383034795	-4.3970662412887	.137477954803021	-2.37849234710973	3.36729582998647	-.106013731611415	-3.64508952078933	-1.32588009446409	1	1
0	69	66	5.7	1	2	3	1	1	25	30.1162131519274	25.45396	158	12.1	94	3.2188758248682	-3.06559516713739	-.914239815175989	-3.40855386128399					4	4
0	58	66	5.1	1	2	2	2	1	78.75	24.5089457652043	22.68022	142	14.6	84	3.36729582998647	-.239234311931205	.185628999458245	.83306866915139					4	3
0	60	62	5.8	1	1	2	0	0	0	20.7786923954345	24.38626	165	14.5	90	3.29583686600433	-.675230531337841	-1.58088455765462	1.3296557571136	3.2188758248682	-2.19138607419647	-.567317845180316	-1.04864873482691	5	4
0	64	67	6.4	1	1	4	0	0	0	29.2280030541621	16.41122	99	12.4	62	3.25809653802148	-3.39550264118307	-.81547554329996	-1.18468052348448	3.29583686600433	1.07406761928565	-.939121401499309	-2.12799608597458	2	1
0	67	61	5.6	1	1	1	1	1	36.75	29.0465702703565	9.9307	143	13.4	88	3.3322045101752	-1.88646507726104	.159533608405922	-3.07939190470659	3.40119738166216	-1.01270055060771	-3.65330587939782	-2.90626999599783	4	3
0	63	64	6.6	1	1	2	1	1	4	25.5102040816327	29.70181	89	14.7	77	3.17805383034795	-5.45053905508484	-4.02035745277605	-3.60740386659075					1	1
0	42	52	5.4	1	1	2	0	0	0	28.0862603305785	11.99986	294	8.1	40	3.29583686600433	-1.76187527353849	-.165639435066565	-3.38053398331573	3.17805383034795	-1.74487517645259	-2.63037606566443	-2.5551625149807	5	4
0	62	56	5.7	1	3	5	0	0	0	24.5434623813002	34.31727	95	10.2	99	3.36729582998647	1.56878218286542	.402241035536043	5.8874972093785	3.36729582998647	1.58527965331666	2.9788126557192	5.13949769672238	1	1
0	51	57	6.3	1	4	3	0	0	1.2	25.4927222389737	9.5273	157	9	83	3.36729582998647	2.77212655350399	2.5247600678198	.912933306922854	3.36729582998647	2.44685772053331	2.55115837914584	-1.2062998629484	4	4
0	69	103	5.7	1	3	4	1	1	0	21.1463199091024	19.58616	129	13.4	94	3.3322045101752	-.558075661756168	1.29478457089956	.0470042959433561	3.36729582998647	-2.35536778142418	-2.99038684876716	-1.65554040076102	3	3
0	70	68	5.7	1	3	4	0	0	22.4	23.6734693877551	31.51323	140	17.9	66	3.2188758248682	-4.81496293970414	-1.74864824588054	-4.01870605366309					4	3
0	64	57	5.2	1	3	6	0	0	2	22.2317478077026	3.0643	90	18.7	98	3.40119738166216	.212795171078563	1.31456536642196	5.22810632354265	3.40119738166216	2.20184358095752	.754531690712319	4.52590645340563	1	1
0	63	66	5.1	1	2	4	1	1	25	25.579483261218	19.56166	92	12.7	96	3.3322045101752	2.50237151019375	2.61126542161159	2.37951078409944	3.36729582998647	3.3494294280409	3.49724236441741	4.43138327475491	1	1
0	67	54	7.5	1	3	6	2	1	80	28.0276816608997	13.43137	164	10.8	96	3.40119738166216	2.83219437616923	-1.23416583929082	5.00984160369525	3.36729582998647	1.06346476292574	2.64758675244605	3.00931084959393	5	4
0	63	81	6.9	1	2	4	2	1	13	25.5788589945782	15.98436	153	13.5	82	3.29583686600433	.395415365133996	-2.15173718953439	.22278964437877					4	3
0	66	82	4.9	1	2	3	2	1	42	26.7177877067987	9.59742	100	14	94	3.36729582998647	.258208039085229	-.56227407745452	.24581294555605	3.40119738166216	-1.70503907352303	-.106841381708724	.939960752555624	2	1
0	63	70	4.7	1	3	6	1	1	15	26.5950001399737	25.2612	166	23.7	91	3.40119738166216	-3.0306031879458	-.0362300559772136	-3.12405882508887	3.3322045101752	-3.3898447135799	-2.88880338679149	-3.28326269125929	5	4
0	50	63	6.3	1	4	7	0	0	55	27.3030783159801	15.76465	142	9.5	91	3.29583686600433	.693935824801768	-1.50891298002758	2.61540371801674	3.40119738166216	.587847169473902	1.62182919702874	3.7177351009835	4	3
0	50	65	5.6	1	3	1	2	1	52.5	29.0053022920328	25.23472	257	14.3	78	3.29583686600433	-3.93591853106033	-1.4821202857786	-.391103844607567	3.36729582998647	-.820118351118818	1.15792942686602	-.244599265273046	5	4
0	78	79	5.6	1	3	4	1	1	26	25.9431412820236	10.0591	104	15.4	69	3.25809653802148	-4.80654496553916	-4.95770959854203	-5.57800865244198	3.25809653802148	-4.51167590344419	-2.76816873784146	-5.95424426142261	2	2
0	71	84	5.8	1	2	4	2	1	22.4	28.8761337868481	3.44424	192	13.5	80	3.25809653802148	-2.09946301243435	.575949046316277	-4.90090448511196					5	4
0	51	86	5.7	1	3	2	1	1	43.75	28.3675236644868	15.6073	188	9	58	3.25809653802148	-.131199083250713	.0271520680394105	-3.7682179924546	3.3322045101752	.666341048928765	1.87626860843893	-2.36969152336855	5	4
0	56	59	5.4	1	3	6	1	1	4	26.5758905909403	18.7032	188	13.5	94	3.3322045101752	4.27907287010657	3.09036568034191	-1.56572777796154	3.40119738166216	1.38044566843617	4.64907823803358	-2.85800421274757	5	4
0	54	59	6.3	1	2	3	0	0	1.6	23.9733812800959	9.47209	193	10.9	91	3.40119738166216	2.62418867547629	1.43942502935031	.364826850172238	3.36729582998647	4.05534319321992	.668520927451224	-4.56008691935318	5	4
0	59	67	6	1	1	1	0	0	0	25.0367569838269	18.589	149	12.1	55	3.2188758248682	-1.95641102826375	-2.00184971172598	-1.63429529998428	3.3322045101752	-3.21890205982139	-3.64585255244835	-3.27113141377336	4	3
0	50	96	5.7	1	1	1	2	1	26.25	23.1677433726888	9.1672	97	20.2	82	3.36729582998647		-.45719521004857		3.3322045101752	.321775825880379	.467480489570528	-3.82728937914732	2	1
0	42	67	4.7	1	3	7	0	0	18	26.1713444997737	15.22764	236	13.2	99	3.40119738166216	2.91394289544625	5.11114827947248	3.44428939111051	3.36729582998647	7.27497924234805	4.37248697354802	5.34104109749017	5	4
0	44	71	5.2	1	3	7	0	0	0	22.0566438140231	16.00534	143	12	100	3.36729582998647	4.94410833783503	3.1768710341337	4.51172151957825	3.40119738166216	3.13780041614032	7.1137077667052	7.24702009052465	4	3
0	44	55	5.7	1	1	5	1	1	3	22.1866666666667	29.1652	130	13.7	88	3.36729582998647	-2.26779061636789	2.32268180790675	.404827259064099	3.36729582998647	1.75694601142598	1.48027810124918	.74613819053723	3	3
0	41	65	5.7	1	3	4	0	0	0	30.0662372943439	6.24778	109	13.2	88	3.36729582998647	1.00395128150507	.477184774440249	-.195874562448993	3.36729582998647	.454965138751577	1.30318438033125	-2.81824772286778	2	2
0	49	77	5	1	3	6	0	0	8.7	27.7676721929779	21.53984	174	10.5	100	3.36729582998647	3.58614805043375	2.23845131219546	3.03923640856883	3.40119738166216	1.81265761956554	3.07896596200247	.500995007265939	5	4
0	58	83	5.3	1	2	1	2	1	70	31.3145661157025	13.3257	72	14.8	87	3.29583686600433	3.12239274138091	.344803234073737	-2.27418678954894	3.36729582998647	-4.71821299778186	.614671244975485	-3.71708146590702	1	1
0	65	66	5.5	1	3	3	1	1	20	31.161373901474	15.98456	149	10.4	92	3.36729582998647	-.139650026322379	-1.38108115582207	1.56670247963956					4	3
0	67	76	5.9	1	2	3	0	0	47.7	24.5654642326841	17.05581	145	17	100	3.40119738166216	2.78897310319991	.122944178638279	6.05921554586616					4	3
0	73	72	6.8	1	1	2	1	1	36	29.0687961508904	28.06766	107	12.8	67	3.29583686600433	-2.89861587902828	-.0709149006399585	-3.58914294065877					2	2
0	73	79	5.7	1	3	7	0	0	22.5	24.8445105462412	22.2849	87	9.7	97	3.40119738166216	-1.10819209548569	-1.26026123034314	.560439280561786	3.3322045101752	-5.53245104247451	-9.54692131092743	-5.33471036586375	1	1
0	73	86	10.5	1	3	3	2	1	22.5	29.7527444341849	19.37624	119	12.7	100	3.40119738166216	.155187312617878	-1.47162624706328	-2.25657831015321	3.29583686600433	-2.75660660690986	-3.09833024549382	-3.13946676276915	3	2
0	73	62	5.1	1	3	6	2	1	0	24.451968126945	12.1246	66	10.7	97	3.3322045101752	-2.11594861127618	2.05090682844714	2.03254682017306	3.25809653802148			-8.25570430965918	1	1
0	73	66	7.1	1	3	6	1	1	30	22.0850186120717	14.720655	81	13.9	100	3.36729582998647	-2.76275907991257	1.64675030862103	2.58683565039863					1	1
0	48	75	5.7	1	3	7	0	0	4.55	26.1627698035636	18.45133	192	11.4	99	3.40119738166216	5.93822250209802	3.62462888245404	2.97106501724487	3.40119738166216	2.68242654111057	5.7478147086271	4.36398157470672	5	4
0	74	60	6.4	1	3	6	1	1	33	26.5337588296461	17.32768	193	11.1	96	3.29583686600433	-1.93757024909526	-1.21963206312607	2.62263557127381					5	4
0	71	70	6	1	1	2	2	1	27	21.7596409659241	11.02427	134	27.3	63	3.29583686600433	-8.93729909120448	-4.58893522657532	-5.1487365942588	2.99573227355399				3	3
0	47	79	5.7	1	3	6	0	0	0	20.9572742022715	27.46658	216	9.4	82	3.40119738166216	-.618727574180722	4.8080308896029	2.85826494801417	3.36729582998647	4.95931072803581	-.267771938034539	4.98563990717122	5	4
0	40	65	5.9	4	3	5	0	0	1.05	22.6941947248679	8.42566	102	6.9	94	3.3322045101752	1.40303080623868	2.55610247822979	4.13939614625248	3.40119738166216	2.96176584481892	2.7855850511077	2.84728293371805	2	2
0	73	68	6.1	1	3	6	2	1	0	30.2188577882238	21.3866	131	23	86	3.29583686600433	-4.42057098947577	-1.2457274541784	-2.17660616633998					3	3
0	62	72	5.7	1	4	7	0	0	7.5	24.266658526907	27.68361	115	11.8	100	3.25809653802148	.731081575356668	2.91438281148118	.708646995704254	3.40119738166216	1.75834183873428	.807165847564089	4.0236619950306	2	2
0	65	64	5.7	1	1	2	2	1	0	26.5468696915582	20.7679	123	23	52	3.29583686600433	-2.9105912123055	-1.517502433638	-.938832457574458					3	2
0	61	80	6.8	1	2	4	0	0	0	31.5268347550513	8.34584	90	11.7	60	3.3322045101752	-3.06391364718533	-1.14241346614137	-2.19145815563343	3.04452243772342	-2.99793946800752	-5.76955546901333	-5.30063833984823	1	1
0	51	61	5	1	3	7	0	0	.8	20.7756232686981	23.77366	204	13.7	100	3.40119738166216	4.35624515869035	2.51022629165506	5.4028609723829					5	4
0	74	75	6.2	1	3	7	2	1	27	21.0771952275208	13.54232	85	15.5	90	3.3322045101752	-1.28541642040666	-1.42171032303913	2.00266442691425	3.3322045101752				1	1
0	60	84	6	3	4	6	0	0	0	27.994736989446	25.78696	113	16	99	3.2188758248682	-2.20531287924238	.385432401290801	.132477692724803	3.29583686600433	.0916603854403812	-.821752963879705	-1.33150054906864	2	2
0	55	63	5.7	1	3	6	2	1	10	27.0219553387127	20.37014	101	12.6	76	3.17805383034795	1.57876537859516	1.28322295601198	-1.49491683514527					2	1
0	51	85	5.6	4	3	6	0	0	50.4	32.1799307958478	10.64841	138	10	93	3.3322045101752	1.28008306612008	1.19899246030069	2.39070268847453	3.36729582998647	.811402494606483	-.872492899989214	3.07343344899266	4	3
0	60	78	6.9	1	3	3	1	1	68	31.1345807515033	19.33828	78	12.7	84	3.29583686600433	-1.97247134379693	-1.42171032303913	-6.62885999133004					1	1
0	41	72	5.7	1	3	7	0	0	1.8	25.3422004132231	20.97898	103	9.9	92	3.3322045101752	8.66545402932474	4.93813757188891	4.78876452287511	3.40119738166216	5.95110572221987	6.35126994118717	6.99182085376565	2	2
0	80	96	5.4	1	1	4	2	1	26.4	22.662708672476	23.81026	141	13.9	90	3.36729582998647	1.02160328673987	-.391538227951445	4.47659140124864					4	3
0	48	75	4.7	1	4	7	1	1	0	17.2913594059909	19.6649	107	10.7	94	3.36729582998647	3.36606503607161	2.32268180790675	1.15732753307508	3.40119738166216	3.89955234032059	3.80699261379553	4.48484955878554	2	2
0	49	56	5.2	1	4	7	0	0	0	25.9043101026809	19.35126	141	13.8	92	3.36729582998647	.875950020808187	4.63502018201932	-.457499014938036	3.40119738166216	6.12726684440297	-.778993445181499	-.297240249990649	4	3
0	44	83	5	1	3	6	0	0	37.5	21.1616002745289	12.2802	222	12.9	90	3.40119738166216	2.70577088190677	.382460240013642	4.18500985155047					5	4
0	48	65	5.6	4	3	6	0	0	34	23.000237189946	13.9762	109	9.9	93	3.29583686600433	3.1201068560539	.939476398925328	-.865927995137187	3.36729582998647	3.30462795841012	1.94551923358453	2.00549330371321	2	2
0	49	81	5.3	1	4	7	1	1	40	23.9868703446535	11.3911	205	16.2	100	3.40119738166216	2.93290901762265	3.58102755395981	1.6723905590528	3.40119738166216	3.92271426422098	-2.88392712177315	.723733811391757	5	4
0	56	52	5.3	1	4	7	0	0	5.5	23.8894628099174	26.89754	177	7.9	89	3.3322045101752	1.2205269512142	1.13858249756123	3.09676326756992	3.36729582998647	3.85614669799812	-.703862926502502	1.83074207496832	5	4
0	64	76	7.2	1	2	2	0	0	0	32.2621298046629	17.23096	119	16.3	89	3.29583686600433	-3.23580810874413	-1.58719915318455	-3.9011150721062					3	2
0	78	80	7.9	1	3	6	0	0	0	27.1267361111111	10.95571	218	20.6	90	3.3322045101752	-.10341348482399	-2.37991084049977	-.133629722034424	3.13549421592915		-6.30174083399192		5	4
0	74	57	6.1	1	2	6	2	1	22.5	26.5731292517007	5.94061	94	12.5	94	3.3322045101752	.41928247785774	1.80522724003986	3.14451701574063					1	1
0	52	76	5.1	1	4	6	1	1	22.5	22.4220240702656	25.90902	133	11.6	90	3.3322045101752	4.51101665184064	-.601835668499321	2.1672372044419	3.29583686600433	1.29999557780074	1.82296078616313	3.54489340902005	3	3
0	49	61	5.8	1	2	4	0	0	14.5	31.0752486395196	8.6623	77	13.3	84	3.3322045101752	3.80978675059041	3.26337638792549	2.28695114664138	3.40119738166216	3.41574389254037	5.82870301272263	1.20976058238051	1	1
0	65	63	10.6	1	1	2	2	1	6.75	27.3099681383705	6.59056	110	9.8	68	3.29583686600433	-5.47306872889471	-2.36310220625453	-4.21396931423941					2	2
0	62	86	5.8	1	1	2	2	1	14	25.4325259515571	34.52926	74	11.1	61	3.25809653802148	-5.22839293485784	.592757680561518	-4.71978219247905					1	1
0	46	73	4.8	4	3	6	0	0	28	19.1989603024575	10.61386	148	9.2	96	3.36729582998647	7.26993826400116	-.163364576986065	.320042172629597	3.36729582998647		3.12516873744907	-2.38664068486452	4	3
0	46	82	5.4	1	4	7	1	1	0	30.2469135802469	23.39974	166	13.1	92	3.36729582998647	3.03826567916129	.128191197995939	-.964416478172773	3.40119738166216	-.867639104929991	-1.65372260437059	-1.44667287227066	5	4
0	59	74	5.3	1	2	2	2	1	0	26.1455189077636	13.07135	106	12.9	80	3.3322045101752	-1.28917305330233	.910408846595845	-.493068999278103	3.40119738166216	.202902870432318	-.565376708279563	-1.0477298654359	2	2
0	44	60	5	1	2	6	0	0	0	29.7490305003453	22.36183	153	9	93	3.3322045101752	2.45183128267143	-.174926191873647	2.29918479618722					4	3
0	56	106	6	1	3	7	0	0	0	33.7676336569288	5.54508	121	23.3	96	3.29583686600433	.0952198376705419	1.49983499208978	-2.91694479081211	3.40119738166216	.19059690461523	-.784044000000842	-5.12996652972332	3	2
0	48	81	6.9	1	2	2	0	0	0	29.8279789788015	17.51607	109	14.7	75	3.3322045101752	-.368234033500463	-1.34449172605443	3.76257059153681	3.36729582998647	1.328975722647	1.97551622099134	4.43444335857027	2	2
0	56	78	6.9	1	1	4	2	1	30.75	27.5195431755833	17.30398	124	16.5	77	3.3322045101752	.53234145298786	1.29775673217672	-.463439997027113	3.40119738166216	2.35623860654854	1.28191124644933	-.132078734890567	3	2
0	47	72	5.1	1	3	6	0	0	0	22.662708672476	14.36542	123	9.4	96	3.40119738166216	3.23207308002199	2.16123271521075	1.82684999523315	3.40119738166216	.96295168515541	.842366826154531	1.45912001605739	3	2
0	71	100	6.8	1	3	7	2	1	27.5	23.9394809920521	11.5513	81	15	92	3.3322045101752	2.43739570167527	.49171855060499	1.29733736959524					1	1
0	59	83	6	4	3	7	0	0	30.75	21.5619092627599	18.6748	172	14.6	92	3.40119738166216	8.9807741112295	.058494478449393	3.41130811806033	3.36729582998647	1.21785978851676	4.31961481971398	3.96930205001858	5	4
0	60	59	5.8	1	2	2	1	1	39	28.8903690744649	15.13133	112	12	54	3.29583686600433	-7.20862737783639	-.206268602283629	-3.16873599658975	3.3322045101752	-1.28330342789188	-4.47629490044529	-5.69901855297881	2	2
0	60	73	6.8	1	1	1	2	1	13.5	32.3354632313104	13.77316	231	8.5	62	3.3322045101752	-1.97980429754584	.315735681744255	1.11862266963697	3.13549421592915	.50248589256275	-2.54889364181325	-.757786446836821	5	4
0	58	62	5.6	1	2	4	0	0	15	27.9309660781591	14.70616	112	9.9	68	3.25809653802148	-2.3654141359469	-.954868982393053	-2.27078958014676	3.40119738166216	1.84672968197471	.234254867007184	-2.35811586028946	2	2
0	71	81	5.6	1	2	3	2	1	22.5	26.0261748958953	13.95406	115	17.4	92	3.3322045101752	1.36128028083803	-2.20392797163904	-.342389153679808					2	2
0	51	70	5.9	1	3	6	0	0	0	29.8158479077906	6.61448	137	14.1	82	3.29583686600433	2.17454078176576	.662454400108064	-1.0355498871742	3.36729582998647	-.451974781968105	.878231217218968	-.420084642176984	3	3
0	59	98	8.3	1	1	1	1	1	112.5	26.2723622958761	7.31553	66	9.4	92	3.3322045101752	1.96133229320055	-2.78179250224539	-.813344766886255	3.36729582998647	-2.95453382568505	-.18173215288714	-2.14646861253233	1	1
0	73	70	6.3	1	3	5	2	1	22.5	23.0954090072095	9.39926	103	16.1	87	3.3322045101752	-.960409793845552	-2.24752930013326	-2.31828993730965					2	2
0	51	64	4.5	1	4	7	0	0	2.8	22.9926244438472	29.49128	145	13.3	94	3.40119738166216	.828508824254057	2.22391753603072	.499663119407128	3.36729582998647	2.2558520796399	.958997969040429	3.39854349157873	4	3
0	72	72	5.8	2	3	7	2	1	27	22.9748119478345	12.96245	66	13.5	96	3.29583686600433	3.21103939194151	-2.58602883786225	1.82329036340597					1	1
0	58	75	7	1	3	4	0	0	0	33.994063008714	9.91199	77	19.6	77	3.3322045101752	1.08969176597937	-.728970189508173	-3.1723820596036	3.25809653802148	-.767126027159658	.856883386222284	-6.3839122977709	1	1
0	72	61	7.8	1	2	4	0	0	19	24.2135021064252	13.77704	156	15.6	89	3.29583686600433	-.420223319293246	-1.67667666825349	-2.63092211440873					4	4
0	53	76	5.9	1	4	3	0	0	0	28.0879260713371	15.30654	182	9.6	87	3.3322045101752	1.71925346133714	2.06544060461188	-1.46167790607671	3.36729582998647	2.09187037241219	1.65068025679668	-.275678972203347	5	4
0	73	54	12	1	2	4	1	1	75	24.1516725033209	12.03671	150	13.9	64	3.29583686600433	.654571751437511	-.93104844942123	-.751841592134639	3.29583686600433	-5.80602630566247	-3.29882165982364	-5.28428649472571	4	3
0	73	94	6.6	4	3	7	0	0	0	26.2287413545391	17.39412	98	11.5	90	3.3322045101752	-2.10114453238641	-.249869930777853	-1.06523134219412	3.40119738166216	-.309632620470785	-2.99766228094321	-3.84257717259294	2	1
0	44	58	6.2	1	3	5	0	0	13	23.9754143024244	19.6197	141	9	97	3.40119738166216	4.18852496648841	3.25812936856783	5.46069233497981	3.40119738166216	5.3332725181324	5.9147114696226	4.95955483735786	4	3
0	42	60	4.6	1	4	7	0	0	0	24.7879893059396	16.78298	127	13.4	98	3.29583686600433	4.6324147669794	2.54156870206504	2.0553951531386	3.40119738166216	3.94562308639798	3.92178738946816	1.59417444695122	3	3
0	72	74	5.4	2	1	1	1	1	45	27.6849447105361	25.98744	54	24.9	50	3.17805383034795	-10.3126433095936	-4.22540787396627	-8.00485118648572	3.29583686600433	-9.1980008358574	-12.6654497434365	-9.37777033856138	1	1
0	60	73	6.8	1	2	3	2	1	60	22.8113165515705	29.34684	102	11.1	94	3.3322045101752	4.14630683342218	.200162775622986	.508475150590857	3.36729582998647	1.43869582946894	1.09558362646142	1.74910621804411	2	2
0	57	96	6.3	1	1	2	0	0	10	28.2431079833335	24.33904	96	10.2	83	3.25809653802148	.926295250879875	-1.41646330368147	-.212872881908276	3.29583686600433	.159497228109847	-.259629956529379	-1.53655313321012	1	1
0	55	86	10.8	4	2	5	1	1	0	30.0838290968091	3.65112	77	17.5	92	3.25809653802148	-.746061910173756	-3.04428072489791	2.20977190151231	3.40119738166216	-5.70054786119092	.306520165938755	-.981375662740533	1	1
0	48	81	6	1	3	1	1	1	34	29.585541371899	19.75711	149	15.8	33	3.29583686600433	-3.76228630192534	1.79069346387512	-2.53298086653577	3.36729582998647	1.17318486974768	-10.3616717298923	-5.92886110877316	4	3
0	56	86	5.8	1	1	3	2	1	0	26.929171353273	13.31112	99	13.5	90	3.29583686600433	4.32300530832511	.49171855060499	2.38352750105681	3.3322045101752	-.0165373432115607	2.24108636384167	.824553710258999	2	1
0	48	86		1	3	7	0	0	8	26.2827699366689	17.72714	171	10.2	98	3.36729582998647	4.73393309084603	-.264403706942594	2.38864623595555	3.40119738166216	-2.4910956471886	2.93269141229066	2.55291421984425	5	4
0	41	62	5.5	1	3	7	0	0	0	26.4721074380165	25.15298	87	10.9	93	3.36729582998647	2.98579946292655	2.33949044215199	-.0265227357683513					1	1
0	43	62	6.3	1	2	3	0	0	24	26.643598615917	18.68471	112	12.8	81	3.3322045101752	-.239303288131436	4.04034701716773	-2.85801860011403	3.3322045101752	1.1758499735026	1.55244254338362	-1.84584596182965	2	2
0	55	64	5.2	1	2	4	0	0	0	27.1707711874205	17.41905	103	8.5	72	3.3322045101752	-2.5526447595784	.229230327952468	.234597859093832	3.36729582998647	-1.69710132091803	-2.96944716426821	-2.5844354991119	2	2
0	74	76	5.7	1	4	7	1	1	0	20.8359588321781	29.51816	96	7.9	96	3.3322045101752	2.70572841448706	.630414686501423	3.86048343782486	3.40119738166216	-1.9811528896042	.562275015670588	-1.13549469075285	1	1
0	46	77	4.9	1	3	7	0	0	0	28.0763192851105	24.84491	142	8.2	91	3.3322045101752	1.4319863573097	2.31970964662959	5.23513970217514					4	3
0	55	59	6.2	1	3	6	0	0	0	29.3962214295151	15.85878	143	11.6	98	3.40119738166216	-1.05845555037658	2.97479277422064	2.39390609753788	3.3322045101752	-.66856916056989	-1.06494978868294	-.0979890379522831	4	3
0	55	85	5.1	1	3	6	1	1	0	24.2512783053324	19.14089	153	11.3	95	3.3322045101752	6.24904000854047	4.11529075607194	3.19099391464784	3.36729582998647	3.45914953486284	5.65196827678202	1.85087924672686	4	3
0	47	68	5	1	3	6	0	0	5.1	24.8970602317342	13.36525	126	10.5	89	3.3322045101752	3.85235814440842	4.11529075607194	3.7595629531547	3.36729582998647	4.077109289812	.482965765463195	1.73419817930249	3	2
0	73	57	5.5	1	2	3	0	0	16.2	26.4875603064989	24.823965	156	13.5	90	3.29583686600433	-7.26835179770595	-2.83923030370769	-3.25641361624919					4	4
0	52	87	5.9	1	1	7	0	0	0	29.6744212088127	10.73524	103	11.1	94	3.36729582998647	3.01742035266863	-2.57446722297467	2.33388480635306					2	2
0	58	81	15.3	4	3	6	2	1	68	28.3737024221453		44	18.6	68	3.2188758248682	-9.0277373675832	-3.09944366827971	-8.27610524306308					1	1
0	58	109	6.4	4	1	4	1	1	15	33.0812854442344	11.603105	100	11.2	71	3.36729582998647	.473392749813576	-.350909060734381	-1.4490542762356					2	1
0	58	76	6.2	4	1	1	0	0	3.75	37.6184125029924	7.39137	197	10.4	76	3.29583686600433	-3.79207208744494	-1.09249754211722	-3.87895734415575	3.40119738166216	-2.05875714519754	-2.58023199139269	-5.31380437043757	5	4
0	56	81	5.3	1	4	7	1	1	0	23.2438016528926	17.9339	161	9.9	89	3.3322045101752	-1.72211434183455	-.264403706942594	-.640319764288499	3.40119738166216	.788493672429485	-4.10907336516261	1.82119272578714	4	4
0	53	74	5.4	4	3	6	0	0	0	25.1115831477197	14.97126	167	10.3	93	3.29583686600433	-1.87760299313941	3.33307310747203	-1.06941102774129	3.40119738166216	-2.18217904514487	-2.97849048579424	-3.51930445370479	5	4
0	53	65	5.3	1	1	1	0	0	22.5	21.6712580348944	13.68409	80	13.6	60	3.29583686600433	-3.15426691279593	-1.24642475737506	-4.05677298669411	3.25809653802148	-2.28383484850012			1	1
0	72	106	9.4	1	3	4	1	1	26.5	22.3093564088697	6.1034	136	16.8	76	3.29583686600433	-2.21273530379864	-1.59244617254221	-1.30223321106655					3	3
0	45	57	5.7	1	2	4	0	0	37.5	19.0677420186039	28.63512	179	13.5	87	3.36729582998647	1.89106168215167	3.81217336620235	-.978582127461693	3.29583686600433	4.8276979737601	-1.35193448987493	.381826247951761	5	4
0	76	96	5.7	1	2	6	0	0	15.05	27.0168598885127	8.65355	80	14.6	90	3.40119738166216	-4.01171400292202	-5.44502903790717	-2.79196806220064					1	1
0	73	65	5.8	2	3	6	1	1	2.2	34.1985568209022	29.471865	104	16.4	91	3.3322045101752	-3.29887638778533	-.146555942740824	-1.76623373154698					2	2
0	77	59	5.2	1	3	6	1	1	18.75	23.5862767733309	20.49663	117	13.5	88	3.3322045101752	-.965435172969247	-.0884208380818591	2.13338779111117	3.2188758248682		-5.09684961130767	-2.96847603215711	2	2
0	41	56	4.3	4	2	6	0	0	8.4	23.2540756920164	21.0843	113	11.5	90	3.29583686600433	.490595966061006	.561415270151536	.181001150367463	3.40119738166216	-4.81423131147841	-.956282531197809	-.915613530605891	2	2
0	79	70	6.1	1	2	6	2	1	35	25.5036157024793	30.72916	96	9.9	92	3.25809653802148	-2.18157106888288	-4.26079002182567	1.20234411749525					1	1
0	48	66	6.2	1	1	4	2	1	17	32.0208038192086	26.0572	89	7.6	56	3.29583686600433	-2.76394894872942	.703083567325128	-.0714881226510567	3.36729582998647	1.60679264818535	-2.63219255225582	-.0646165805319578	1	1
0	44	67	5.1	1	2	7	0	0	.4	19.9111111111111	31.708	122	18.2	95	3.40119738166216	1.46013954245333	1.44169988743081	1.64846820045561	3.40119738166216	4.14355030517316	2.25415282778613	2.10510904196751	3	2
0	52	74	5.9	1	2	2	1	1	27	24.2202268431002	17.43126	84	31.9	78	3.29583686600433	-1.2637720905315	2.0363730522824	-5.54280185981964					1	1
0	43	75	5.6	1	1	1	1	1	0	25.9094569517874	10.484	124	8.7	61	3.25809653802148	-1.49349726594183	.572976885039117	-6.08145983109719					3	2
0	59	77	7.5	1	3	6	2	1	5	34.1903311535131	11.89924	87	14.8	97	3.36729582998647	8.44076199906912	2.9602589980559	7.23652158969782	3.40119738166216	3.29117926700812	8.04963679866003	4.44245449865558	1	1
0	44	72	4.9	1	3	6	0	0	0	25.5102040816327	11.78063	168	8.6	88	3.40119738166216	1.02280283777618	4.90907001955943	4.75506850867636	3.40119738166216	3.72478704544579	.344219432710386	8.12540683238324	5	4
0	57	73	7.9	1	1	1	2	1	30	27.170631566236	12.26882	113	22	82	3.29583686600433	.955828658545323	.102095806943616	-2.66228707333596					2	2
0	48	64	5.7	1	3	7	1	1	0	26.5957446808511	23.0806	175	14.7	93	3.40119738166216	7.60687158777779	3.71113423624582	2.04507004886314	3.40119738166216	3.41307878878545	3.57899485048174	1.91652521118739	5	4
0	60	101	7.4	1	1	1	2	1	29.9	24.4235945683302	6.196795	166	14.7	12	3.17805383034795	-2.75741340097399	-3.08193773083781	-3.75366304453119	3.13549421592915				5	4
0	47	64	6.1	1	2	3	0	0	1	28.8638356313188	18.83705	243	13.3	87	3.29583686600433	.957252621717838	-.550712462566938	.0436328356820281	3.40119738166216	1.1621481803772	-.397039219820363	-.783073263286668	5	4
0	50	82	16.7	1	3	4	0	0	17	30.654274832465	18.366	114	6.9	89	3.3322045101752	3.60148138514129	.344803234073737	-.956247136631358	3.40119738166216	-2.1251981605587	1.46070580936083	-1.56634625878024	2	2
0	44	49	5.4	1	3	6	0	0	3	26.9911886323157	3.16772	101	9.9	91	3.3322045101752	-1.85449879260613	1.06363875865702	.630577905278027	3.3322045101752	-.00550065384108311	-2.32974327064809	-1.94706687645062	2	1
0	44	61	5.3	3	3	4	1	1	17	30.9443303948798	21.6439	100	13.1	92	3.3322045101752	5.61393672300559	2.36033881384665	-.251772970815603	3.40119738166216	4.76138350926063	7.06606173003861	3.26139349171454	2	1
0	73	85	5.9	1	3	7	0	0	0	23.5078053259871	11.12274	120	10.7	95	3.29583686600433	-.661892380534428	.780302164309835	1.33301710270508	3.36729582998647	-.930854632663979	-2.45746084044352	3.69211109002267	3	2
0	60	75	10.4	1	2	6	2	1	30	43.3114422239484	11.36336	93	10	91	3.3322045101752	2.39603807708095	3.27791016409023	4.15406808472601					1	1
0	77	68	5.9	1	2	3	2	1	10	29.3523545006944	11.1224	94	17.1	69	3.3322045101752	-1.95252235733308	-3.45475184025395	-3.18840051922927					1	1
0	55	72	7.6	1	1	4	0	0	35	31.7206468368567	6.83918	100	10.6	91	3.36729582998647	2.29850402830929	1.26868917984724	-2.30196073873517					2	1
0	59	75	5.1	1	1	5	0	0	0	24.1665293568408	8.48016	125	16.3	94	3.29583686600433	4.54060779935268	.171792526490162	-1.43548705964678					3	2
0	78	76	7.1	1	1	1	2	1	8.75	28.1121932074369	11.31422	208	16.5	67	3.29583686600433	-4.35184801128959	-2.4611691749339	-2.20190798507038	3.25809653802148	-4.29567867833152	-8.20833040704573		5	4
0	44	80	5.1	1	3	6	0	0	0	23.1904970496534	43.95106	119	12.1	96	3.3322045101752	6.64875062642104	1.34066075747428	2.97261422653289					3	2
0	47	57	6.1	1	2	6	0	0	0	27.0416441319632	28.908965	145	9.4	88	3.40119738166216	4.01716589410432	1.61768275629155	-.416915234687265	3.40119738166216	.931978559511721	2.14441346392266	5.47930842404434	4	3
0	57	63	5.8	1	3	4	0	0	6	27.7697979507804	18.13486	93	12.2	94	3.36729582998647	.837078793270238	1.71644702816757	-1.49073329386273	3.40119738166216	2.62162301540811	2.46078090156788	.270766563713649	1	1
0	74	82	6.4	1	2	3	2	1	2.7	26.7678679921457	22.385395	136	10.8	86	3.36729582998647	-1.3640875980137	1.14155465883838	-.0154702086207403					3	3
0	71	78	7.6	1	3	4	2	1	35	28.6661291767446	9.01936	86	30.6	82	3.29583686600433	-3.53170392403489	-3.12553905933204	-4.22299996399709					1	1
0	49	82	6.1	1	1	2	1	1	30	30.2469135802469	10.88336	117	12	61	3.29583686600433	-.867615242257014	-.0768592231942774	-4.47817408488682	3.40119738166216	2.20978133356251	-2.82507906616219	-4.24190841575436	2	2
0	54	84	5.9	1	2	6	0	0	9.45	30.1296989383989		47	9.6	94	3.29583686600433	3.56379719905502	4.51944727589805	-.424530151225851	3.36729582998647	2.49408600397207	2.5709979404788	2.68261568531032	1	1
0	51	59	6.3	1	3	6	1	1	18.75	30.3871052979258	30.96788	136	12.3	98	3.36729582998647	1.54497458311393	.688549791160387	2.7067316657006	3.3322045101752	.385425186624934	1.4983525660007	3.91693917722557	3	3
0	56	89	9	1	3	4	2	1	6	39.1985717119619	10.55792	155	12	86	3.29583686600433	1.75659548257366	1.40107072021375	-1.55814410244717					4	3
0	60	51	6.3	1	3	6	2	1	12	28.7273771904625	23.8977	128	14	95	3.36729582998647	7.18449581160897	3.71113423624582	3.67391311204376	3.40119738166216	3.78983223349865	2.48889411075931	-.197857775666295	3	3
0	48	68	4.9	4	3	6	0	0	18	22.2040816326531	33.57108	120	11.6	96	3.36729582998647	1.67803400813476	.209449532430067	5.1581517422713	3.36729582998647	-9.2802805868117	.200113504919315	.777987282895762	3	2
0	51	67	5.5	1	3	7	0	0	0	22.7833088854905	25.37664	171	24	100	3.36729582998647	1.71955348553639	-2.56114072871817	-2.47846334387361					5	4
0	55	91	5.7	1	2	4	0	0	80	29.0695203529142	16.38226	92	12.1	80	3.29583686600433	-2.60643959445651	-.605178102752084	-4.28553086201495	3.3322045101752	.636763750593379	-3.09846936359243	-5.53276904493989	1	1
0	40	62	5.5	1	1	4	0	0	0	23.0776266631018	25.96568	129	11.9	75	3.3322045101752	-1.36450664815746	2.41146201977903	.197640815505165	3.40119738166216	5.95123227308156	.553535565798431	2.9411662358023	3	3
0	52	87	6.3	1	2	2	1	1	24.75	23.4599042085191	15.89408	156	14.1	61	3.29583686600433	-1.72336230994107	-.235336154613111	-3.54720361456921	3.36729582998647	1.43075807686395	-3.73541504407834	-2.1236959596571	4	4
0	44	68	5.1	1	3	7	0	0	11.4	25.6611520347784	22.5417	129	8.4	91	3.29583686600433	4.2924454387843	-1.81430522797766	3.04469433550056	3.36729582998647	-3.06722631841077	2.10064938104614	3.21438644641563	3	3
0	40	57	5.3	1	3	4	0	0	0	22.272724329714	7.01006	147	9.1	72	3.40119738166216	.612096421034818	3.31853933130729	1.38614302872249	3.40119738166216	4.53915164100014	-.810787830231995	.408833049222475	4	3
0	50	82	5.4	4	2	5	2	1	14.8	28.2312228217563	13.48178	53	24.1	88	3.29583686600433	1.97380047230408	-1.95894568642842	-.488789679190149	3.40119738166216	-3.59697896140669	-7.23977368587301	-5.10713005560533	1	1
0	46	65	5.2	4	2	6	0	0	0	26.4875603064989	27.17764	88	12.5	80	3.36729582998647	2.86197729106883	1.38653694404901	-3.48547810239787	3.29583686600433	-.69954228621358	1.60140290668623	-4.8073507840597	1	1
0	43	65	4.6	4	3	7	0	0	3.5	25.8734786892098	27.90306	110	8.8	92	3.3322045101752	2.60182850132119	3.68206668391634	1.47313403599182	3.3322045101752	4.91590508571334	4.92469476664598	3.37749710941763	2	2
0	49	59	4.8	1	3	5	0	0	0	22.7796241362018	12.52388	80	12.8	68	3.29583686600433	-.347690144889642	-.481015743020392	-1.7953129830809	3.40119738166216	.0161388918893054	-2.02249645483535	-2.2855039652948	1	1
0	71	85	5.4	1	4	5	1	1	19	26.7949380165289	13.5018	95	12.9	95	3.29583686600433	1.63032415889905	1.41560449637849	-2.82102156459371	3.40119738166216	1.03236508642036	.164590760402814	-.784490952299776	1	1
0	48	70	5.8	4	3	7	0	0	0	27.1669192713546	25.23708	241	12.4	85	3.29583686600433	-3.94822202999139	-.233061296532611	-3.3969205298312	3.40119738166216	1.80497296868393	-3.34291489937233	3.85712926037676	5	4
0	43	46	5.1	1	4	7	0	0	0	23.2459847844463	15.38609	124	10.8	97	3.36729582998647	7.87693083181213	5.12568205563722	5.4297052198363	3.40119738166216	5.59878347785367	5.64692814130869	7.99360741420044	3	2
0	58	76	6.2	1	1	4	1	1	0	27.5726897491051	20.96914	111	11.8	86	3.3322045101752	-.912152045850503	1.31456536642196	-1.74976876223543	3.36729582998647	3.03487533633847	.748473701074528	-1.74152854241709	2	2
0	54	68	6.1	1	2	3	2	1	40	26.5831758034026	21.81868	111	11.5	82	3.29583686600433	2.93679435868229	-1.69645746377589	-2.21500294283248	3.25809653802148	-.757918998108051	-1.23108763224075	-.908699758486144	2	2
0	48	68	8.6	1	3	7	0	0	3.75	27.1020408163265	4.9489	105	11.6	60	3.29583686600433	-1.50881496877941	-.0477916708647953	-5.824298742141	3.2188758248682	-.964926695073148			2	2
0	46	75	7.7	1	1	6	1	1	42	25.3934311203181	12.29998	156	13.2	82	3.36729582998647	7.13799795847128	-.203993744203129	-1.67851382528774					4	4
0	48	70	4.8	1	3	4	0	0	9.8	22.6153344109768		149	15	85	3.3322045101752	4.44433586094622	.780302164309835	.979772471384746	3.40119738166216	2.55276999801542	3.9850962338528	4.48720257556899	4	3
0	50	67	5.3	1	3	4	0	0	43.75	20.589665131974	14.27185	115	10.9	90	3.3322045101752	-.310591681236761	-.699902637178691	.798538135313919	3.36729582998647	-3.25424339867717	-.460153193950242	-2.91187071507259	2	2
0	41	73	4.7	1	2	3	0	0	14.25	24.9463579059908	24.38764	107	12.5	93	3.40119738166216	-.0182408152815761	2.90282119659359	-1.35664295530135	3.36729582998647	5.42262235567056	1.40240192874713	-.606920047789164	2	2
0	71	49	4.6	2	2	5	2	1	33.6	29.1385904206884	11.05188	100	22.4	92	3.29583686600433	.110295615598542	-2.1673385418714	-2.88902719938783	3.3322045101752				2	1
0	77	81	17.5	1	3	6	2	1	7.5	23.3244444444444	25.586515	89	26.7	96	3.36729582998647	1.53698834441399	-.0332578947000542	3.42343948106219					1	1
0	48	80	4.9	1	4	7	0	0	0	22.0140137990282	33.80915	121	9.4	98	3.40119738166216	.998387466850015	1.01144797655237	7.40451836520519	3.40119738166216	-1.5965882431477	1.93352002746479	2.96304671803845	3	2
0	45	74	5.1	4	3	6	0	0	4.5	22.6473769605192	35.65159	96	11.7	87	3.29583686600433	2.22217033990772	.951038013812909	.939994536802208	3.40119738166216	-2.12804399560079	1.32814099643336	-.187500000635532	1	1
0	59	58	6.2	3	4	7	2	1	45	26.4235698242833	13.897025	69	15.2	96	3.40119738166216	8.20517128760751	2.43528255275086	2.38610672827921	3.40119738166216	4.20846894236433	2.20593763637075	1.72778458602476	1	1
0	53	65	5	1	1	4	0	0	0	28.8310590508393	28.958265	137	17.4	78	3.3322045101752	-.867099074458429	-2.07451859254969	-.609104348757873	3.36729582998647	-1.02330340696762	.189601378142754	-2.64497291140537	3	3
0	44	64	4.9	4	4	7	0	0	0	22.2825921064681	17.87606	126	13.5	99	3.29583686600433	-.575274058521288	3.40801684637624	7.40300887546324	3.36729582998647	5.26683150277124	3.07927094534195	4.83697075505097	3	2
0	57	52	5.7	1	2	4	1	1	0	24.1665293568408	21.63406	102	17	89	3.3322045101752	2.79648205201482	2.6862091605158	1.11040505538773	3.40119738166216	3.67713974077293	3.74365623903066	1.02423594201168	2	2
0	55	70	5.3	1	2	3	2	1	25	27.1604938271605	22.92654	124	11.1	83	3.29583686600433	-2.35952055824898	1.22806001263017	-3.13475072757248	3.40119738166216	1.65019829050783	-4.14371514512374	-4.40984520176783	3	2
0	55	70	5.4	1	4	6	1	1	0	26.7949380165289	16.33718	94	10.3	94	3.36729582998647	1.41549593898557	2.59673164544685	1.41418209615289	3.40119738166216	1.19622024278637	1.58637828742307	.389190906437981	1	1
0	73	90	6.4	1	2	1	2	1	22.05	25.7091846855783	7.18798	101	23.5	86	3.29583686600433	-1.0460955848299	-2.07154643127253	-2.53291898119863					2	1
0	80	80	5.3	1	2	3	2	1	0	25.3350019840664	8.73925	139	19.9	98	3.3322045101752	-1.14691397980095	-3.33286433860275	3.05076947531934					4	3
0	71	75	5.2	1	2	4	0	0	3.5	23.566632231405	17.23556	127	12.4	77	3.25809653802148	-2.92093394520675	-4.1296157633674	-2.03884401562391					3	3
0	48	55	4.4	1	2	7	0	0	8.5	20.4840123835166	22.36503	112	9.4	96	3.36729582998647	2.15044425371706	3.29244394025497	2.72358112342404	3.40119738166216	5.93073545293609	2.42252467309266		2	2
0	41	57	5	1	3	6	0	0	0	24.6853298611111	28.10625	162	12.4	92	3.29583686600433	.834887198232888	-2.65693283931704	-.841374401748447					4	4
0	55	82	5.4	1	4	7	0	0	8	25.2433383572526	17.77637	104	13.1	100	3.29583686600433	7.38247748182653	3.56649377779507	3.68504698681709	3.40119738166216	3.83026548991734	7.12606110924864	5.21233029941453	2	2
0	47	87	6.7	1	3	6	1	1	39	24.9680097375238	16.18546	124	9	95	3.29583686600433	5.05973549072656	-3.35789215348281	1.2374466296497	3.36729582998647	-.606496358420818	3.51530258877485	3.57749648101214	3	2
0	45	86	5.2	1	3	6	0	0	11.5	22.5308641975309	29.70488	227	12.4	69	3.29583686600433	3.78623812130104	.804122697281657	-.601891684962943	3.36729582998647	.22030075381231	3.81553073833007	13.5118952773188	5	4
0	80	62	4.7	1	3	5	0	0	64	25.5649539199596	13.18619	88	14	92	3.3322045101752	-.849655849489871	.789588921116916	-1.82665673026343	3.3322045101752	2.70856085091474	-1.36508727339188	-1.67912592783922	1	1
0	74	74	5.4	1	4	7	0	0	0	27.4671984233518	14.73792	102	13.9	89	3.3322045101752	.208445125647195	1.22806001263017	-.404205992209871					2	2
0	72	68	5.4	1	4	6	0	0	12	27.5971785943296	24.74435	91	17.7	91	3.29583686600433	.549089428091542	-3.35668487157458	-2.56281085896579	3.3322045101752	-4.45444191713463	-1.04949005682082	-1.01856142132809	1	1
0	71	63	4.7	1	4	7	0	0	20	22.5308641975309	29.21994	95	21.4	95	3.29583686600433	4.41821728076979	-.593616487864502	-1.07836670116306	3.29583686600433	-.560118330194561	1.73474988315702	3.43364086049327	1	1
0	43	74	6.6	1	3	7	2	1	.5	31.7955833044283	18.16305	160	14.4	98	3.36729582998647	3.69758665125813	2.39465338553379	-.817418831784612	3.29583686600433	3.04705475129386	2.93059921482213	-.15198267789681	4	4
0	77	67	5.3	1	4	7	2	1	12	23.3509355636275	14.45166	129	17.3	93	3.3322045101752	5.0663603255829	-.824762300107042	-.466923500726356	3.36729582998647		.686620121378232	2.52495110755233	3	3
0	77	73	5.3	1	1	1	2	1	18	27.0540811081352	10.9458	168	11.6	75	3.29583686600433	-.835865644350954	-1.71958069355106	-2.73892389308415	3.25809653802148	-1.51657198552284	-2.96307505846272	-7.09019177978681	5	4
0	41	79	4.7	1	3	6	0	0	8.05	21.3867917235693	20.78106	188	8.5	94	3.40119738166216	7.20600842224856	3.69660046008108	2.44899655300424	3.3322045101752	5.04726473826567	4.25387697986649	-1.39227094133032	5	4
0	48	96	6.4	4	1	6	0	0	33	31.2100121719047	12.17939	71	14.3		3.36729582998647				3.40119738166216	3.48091563145492	1.61098561565509	2.13467621402741	1	1
0	80	94	5.3	1	1	1	2	1	0	29.7004132231405	30.35532	79	16	60	3.25809653802148	-5.67447596306025	-7.05640809785397	-6.31961141100384					1	1
0	79	58	5.9	1	2	1	2	1	45	27.0914493036439	9.45409	136	10.1	35	3.04452243772342	-7.62294772011355	-8.48321483532961	-7.02394912442175					3	3
0	78	75	5.8	1	2	5	1	1	0	26.5432098765432	14.30446	120	13.5	96	3.3322045101752	-2.34101609408767	-2.76953358416115	-4.27944880474155					3	2
0	80	73	6.2	1	1	2	2	1	0	26.1048894457932	18.08596	221	15.7	80	3.25809653802148	-7.38105892576687	-7.0157789306369	-4.14728592852711					5	4
0	78	73	5.9	1	3	2	0	0	60	25.9043101026809	12.06114	164	33.4	85	3.3322045101752	-2.8713342982586	-.624958898274485	-2.8637878112066					5	4
0	43	75	5.5	1	1	5	1	1	18.75	24.5152354570637	28.3345	134	12.5	85	3.40119738166216	.787172888957948	2.18101351073315	-2.56068024866128					3	3
0	44	67	5.3	4	3	5	0	0	9.6	27.9081381599724	27.41892	283	10.4	99	3.40119738166216	1.61655473188163	1.13333547820357	1.07899611234472	3.3322045101752	-.393724620935327	1.90973152598455	4.00256120183113	5	4
0	41	76	5.7	1	3	6	0	0	0	20.5191340925413	15.4285	181	13	95	3.25809653802148	1.55743794273515	2.15194595840367	-1.20314243959549	3.36729582998647	1.05413118301244		-1.36930691450873	5	4
0	43	70	4.9	1	1	2	0	0	33	20.1736485595239	23.97856	158	19.8	59	3.25809653802148	-2.2722082243169	-.882200101569347	-3.38418980322351					4	4
0	41	62	5.3	1	4	7	0	0	0	24.9153159206069	6.89436	115	10.5	97	3.40119738166216	8.3795716511132	2.77271451430758	1.64264645164465	3.40119738166216	.14282304908067	7.0381072227371	3.60434213549171	2	2
0	43	64	5.6	1	3	6	0	0	23.4	23.038752362949	20.90958	95	11.4	93	3.40119738166216	2.57626891580613	.939476398925328	.322115571882722	3.40119738166216	1.6936039328303	4.14963099417887	1.21195109315289	1	1
0	41	89	5.7	4	3	6	0	0	0	22.9974689567211	20.19774	129	17.1	98	3.40119738166216	1.53232427558746	.849998883856381	1.87358747498839	3.40119738166216	1.57145130932958	4.0097165468042	5.29624292676939	3	3
0	40	61	5.6	1	3	6	0	0	0	21.3068181818182	19.49643	129	9.5	86	3.3322045101752	1.05375984917106	4.30283523982025	.538096690616057					3	3
0	42	56	5	1	1	3	2	1	21.75	27.452886842632	15.439275	99	10.9	74	3.3322045101752	1.30743420152455	.48874638932783	-1.27885355023583	3.36729582998647	-.17093236880258	1.46413452044838	-2.09314211829839	2	1
0	41	108	5.8	1	1	4	0	0	25	28.2019080353405	19.74102	177	12.4	82	3.36729582998647	2.26615006502828	1.35519453363902	1.43285902434744	3.3322045101752	2.75336232054551	1.73215044134813	.481917853915021	5	4
0	41	67	6.2	3	3	7	0	0	31.25	25.7370814149675	20.16983	142	12.7	100	3.36729582998647	3.32619730449339	3.10489945650665	3.98624682264241					4	3
0	43	56	5.9	1	2	7	1	1	20	20.7943762075093	12.50516	202	11.2	100	3.36729582998647	1.25093465016716	2.81334368152465	2.94445070632658	3.36729582998647	1.00635732747788	.641187826018029	.46303849152612	5	4
0	42	90	5.8	1	3	6	0	0	16.9	25.7121986851717	15.05938	101	11.6	97	3.40119738166216	1.04213473028897	.849998883856381	.172877429530678					2	1
0	47	43	5.8	1	4	7	0	0	.5	24.8356464572681	11.3169	124	15.5	98	3.40119738166216	2.44968215505379	.705358425405629	4.52067760227521	3.40119738166216	.918403317248024	3.98080868419369	1.38322377460056	3	2
0	40	93	5.8	1	3	6	0	0	13	28.7267877295578	21.96192	187	6.4	97	3.40119738166216	2.08503220905067	4.01425162611541	.54253206183919	3.40119738166216	3.5241947229157	2.1832140947903	-2.48239166892428	5	4
0	40	62	5.4	1	3	6	0	0	0	25.9454839595861	18.4522	143	10.3	89	3.3322045101752	.595378360511386	.775055144952175	.775880950684011	3.40119738166216	.765277568103614	2.31850698728007	3.15299140786928	4	3
0	42	59	5.6	1	3	7	1	1	0	20.2448979591837	29.45373	86	14.2	98	3.36729582998647	4.52435302951839	2.9602589980559	3.44837518324522	3.40119738166216	1.74773898237437	5.2544524205114	7.23605543607673	1	1
0	40	82	5.8	1	3	4	0	0	18.9	27.1430374952657	13.7127	134	10.3	65	3.2188758248682	-2.70033617672861	-1.16446911974427	-3.41344522670134					3	3
0	45	80	5.9	1	3	6	0	0	0	22.6421929718633	23.7663	125	10.4	98	3.36729582998647	3.18588953379384	1.62994167437579	3.34971864901165	3.36729582998647	1.70420678919021	1.58072900012583	5.22748904981424	3	2
1	68	62	5.4	1	4	3	0	0	25	26.0705612153847	15.299615	95	11.9	96	3.36729582998647	-.487442326727539	-2.19761337610912	-1.4442919009903	3.36729582998647	3.29117926700812	1.65290083300637	-2.2914223984761	1	1
1	63	76	5.4	1	4	7	0	0	0	30.5240987759836	12.61078	173	9.6	99	3.36729582998647	.852316424005544	-.440386575803328	2.7198620779982	3.3322045101752	-2.26206875190803	-3.52562124437905	.813914303531969	5	4
1	75	93	6.7	1	3	4	0	0	50	26.1435660168041	8.03418	75	18.1	98	3.3322045101752	.152747624028957	.924942622760586	3.87202850463817	3.40119738166216	-.643704127212328	-.202130912849413	1.64580889571786	1	1
1	66	81	5.4	1	2	4	1	1	12.5	23.8048006347947	11.76991	148	15.1	94	3.25809653802148	-3.61373027570708	.921970461483427	1.43081044332943	3.29583686600433	-2.52783281335268	-1.85016136798826	-2.74624153608733	4	3
1	74	61	5.1	1	2	4	2	1	56.25	27.81320861678	32.40427	143	12	94	3.36729582998647	3.21361561924831	.890628051073445	-1.5250146497628	3.3322045101752	3.12859338708872	2.80210264895408	.181996131027456	4	3
1	64	76	3.9	1	3	3	1	1	27.5	26.2438854238471	19.69928	164	12.5	86	3.36729582998647	-.295735636414258	-2.53908507511527	-.0479175863111507	3.25809653802148	2.70856085091474	-3.65330587939782	-.908699758486144	5	4
1	62	66	6.3	1	1	2	0	0	31.5	26.9082875864761	32.3463	127	10.5	79	3.3322045101752	-1.68241405327106	1.55727279355208	-.739086456567026	3.40119738166216	-1.78802771705168	-3.05658651673879	-3.42731892962888	3	3
1	60	57	4.7	1	3	6	0	0	26	27.016976678885	17.1168	103	11.8	98	3.40119738166216	1.15153553933792	1.45623366359555	.9529910637557	3.40119738166216	2.28979759118737	-1.00090315472098	1.77577305480975	2	2
1	63	61	4.7	1	4	7	0	0	11	23.7709553431932	20.56635	81	10.9	99	3.36729582998647	-.849412291906229	1.55727279355208	2.21067292927464	3.40119738166216	-.913709851007374	1.45733109991112	1.36005445838024	1	1
1	73	60	6.4	1	2	6	0	0	43.75	27.8452154088461	27.44472	165	16.8	91	3.17805383034795	-2.51267668028228	-5.32230452732334	-1.7720743974345	3.2188758248682	-4.51167590344419	-6.66227048389274	-.737946325073328	5	4
1	66	87	5.1	1	1	4	0	0	36	25.7995717271093	39.32986	133	12.9	87	3.25809653802148	-.870736321966505	-3.77133543011601	-.858518606173785	3.40119738166216	.108153833182379	-1.57435655132062	.871095156279742	3	3
1	60	76	6	1	1	2	1	1	40	33.6063852131905	10.28697	151	13.9	67	3.29583686600433	-2.68072949817729	-1.11631807508905	-2.51528182783241	3.2188758248682	.587847169473902	-4.16827611304008	-4.43415171133028	4	3
1	59	57	5.7	1	3	6	0	0	12	29.8027757487217	14.63583	138	11.7	100	3.40119738166216	1.81783007107495	3.07583190417717	4.82419832720292	3.40119738166216	2.70843430005305	6.14479833236962	5.73996630227978	4	3
1	61	67	5.8	1	3	4	1	1	0	30.5624994809358	13.55365	149	11.7	74	3.25809653802148	-1.11637278848675	-.290499097994916	-1.67476452124269	3.2188758248682	-4.39122638940064	-1.86962229111719	-1.11656899002698	4	3
1	72	64	5.2	1	2	6	1	1	0	25.3728208359588	24.95724	143	11.3	79	3.36729582998647	-3.32613000283706	-.911267653898829	-6.39104823361789	3.25809653802148	1.328975722647	-2.99766228094321	-3.7878479293247	4	3
1	74	61	7.2	1	3	6	2	1	20	27.7775646288779	21.91652	147	12.5	99	3.36729582998647	-2.55288062705974	-1.0268405600201	-.208287360267666	3.17805383034795	-1.02330340696762	-6.66227048389274	-2.00940042397303	4	3
1	65	40	5.7	3	3	6	1	1	0	25.2642092816592	17.47749	144	17.5	100	3.40119738166216	-.675451897117405	-.567521096812179	2.44319440293062	3.3322045101752	.0455354589375118	-.413393526235446	.737600865740949	4	3
1	63	72	5.8	1	3	6	0	0	0	24.6913580246914	19.088785	104	11.8	93	3.3322045101752	.819743857787238	-.663313207411048	3.13561150041964	3.3322045101752	.835960245815173	1.05049981255246	1.67618973944006	2	2
1	70	86	13.3	1	2	2	2	1	25.2	29.7142857142857	20.61765	76	9.3	80	3.29583686600433	-4.53798001003726	-3.10171852636021	-1.84769068375664	3.36729582998647	-5.06901286397806	-2.76816873784146	-4.24190841575436	1	1
1	65	64	5.6	1	2	3	0	0	23.5	27.3231176199302	23.139505	130	9.9	97	3.3322045101752	2.35266463352379	-.1029546142466	1.27374696169156	3.3322045101752	.203029421294012	-.248786375155733	.500922184740067	3	3
1	75	84	4.9	1	2	4	0	0	2.8	22.0031034227962	20.01624	185	11.3	64	3.36729582998647	1.09214269092193	-.481015743020392	3.72904730282179	3.3322045101752	-.115347311524716	-3.7021248182407	3.38434162646493	5	4
1	66	60	4.8	1	2	4	2	1	6.45	23.1983150697476	28.17752	155	10.2	90	3.29583686600433	-1.68334999009958	-1.59244617254221	-2.3455352106339	3.40119738166216	-.115347311524716	-.407464479617831	-2.54402428863157	4	3
1	66	74	5.8	1	1	2	0	0	18.55	25.3220893025683	13.59778	189	23.8	65	3.40119738166216	-2.8848934553985	-.406072004116186	-1.64276622029188	3.13549421592915	-.413661057208539	-5.76955546901333	-3.82728937914732	5	4
1	62	61	5.4	1	1	1	1	1	48	27.1374139963269	21.2042	167	20.7	47	3.2188758248682	-8.47383271044885	-2.35785518689687	-5.49602851625371	3.25809653802148	-2.81061510559224	-7.12685927155918	-3.7878479293247	5	4
1	65	56	6.4	1	3	5	0	0	1.2	28.3848021613488	11.06645	101	12.2	89	3.36729582998647	-2.50922743491895	-2.49548374662104	3.59191611451167	3.40119738166216	-4.75712387603055	-7.29600414758081	-1.6814402358448	2	1
1	63	82	5.3	1	3	6	0	0	5.4	28.9473684210526	17.81561	118	12.4	100	3.40119738166216	-1.03435420284557	2.35402421831673	1.6917221765116	3.36729582998647	1.47106478242094	1.08634916311243	-.693827856295576	3	2
1	65	80	5.5	5	3	4	0	0	11.5	31.0363823992675	8.430365	95	13.2	93	3.3322045101752	-3.03686898813649	-1.40490168879389	-5.24177690725659	3.2188758248682	-6.52096636860591	-2.93010341752594	-7.09019177978681	1	1
1	61	63	4.8	1	2	2	0	0	8.55	23.4567901234568	22.29784	143	12.7	69	3.36729582998647	-3.27480005942356	.243764104117209	-2.43867821945087	3.3322045101752	4.18682939663394	-3.34291489937233	-3.71708146590702	4	3
1	67	49	6	1	3	6	1	1	8.4	25.0566567716812	18.91267	94	18.2	100	3.40119738166216	.471621978045657	-1.2632333916203	2.39570353027607	3.36729582998647	-.447606568756014	-1.8869595305704	1.61204215869883	1	1
1	68	68	5.4	1	3	4	0	0	10.2	23.9394809920521	18.68614	96	12.2	94	3.36729582998647	.819611962815021	.344803234073737	-.864512671193284	3.36729582998647	.0161388918893054	-1.61829642394041	-3.51930445370479	1	1
1	62	84	5.3	1	3	6	2	1	36	25.2871487097807	18.00418	160	11.2	99	3.29583686600433	3.71969586124166	1.39582370085609	5.09995975501039	3.40119738166216	2.0566555844181	3.20234118039056	4.76418300035346	4	4
1	61	72	5.1	1	3	6	0	0	12.5	25.5403188085144	27.0772	131	12.6	98	3.29583686600433	.476520281679444	.498033146134912	-.18860176277304	3.40119738166216	4.18682939663394	.754531690712319	.550144853276233	3	3
1	67	69	6.7	1	2	4	2	1	0	25.6708575717771	24.02258	242	11.6	53	3.40119738166216	-8.71220651329505	-.714436413343432	-1.63699206252797	3.29583686600433	-.770351514786833	-7.12685927155918	-5.30063833984823	5	4
1	54	43	4.5	1	1	2	0	0	30	25.5504860146796	19.75262	135	11.3	70	3.29583686600433	1.28521042563574	.243764104117209	2.71373453690978	3.3322045101752	.320379998572075	2.05413732954924	.767965024016688	3	3
1	65	65	4.5	1	4	5	0	0	12.5	24.9153159206069	17.93883	235	9.6	99	3.40119738166216	-.1972393177702	-.875885506039425	6.96057382377731	3.25809653802148	-3.5566722558497	.207626689810053	6.36167529031224	5	4
1	59	67	5.4	1	2	4	0	0	0	29.6495115633095	10.32369	151	14.6	79	3.29583686600433	-1.34311200922289	-2.29340548670798	-2.82116228200211	3.3322045101752	-5.14308434979535	-2.23284516888935	-.250872375871114	4	3
1	72	70	5.1	1	2	4	1	1	12.25	25.9701155481953	7.49206	192	10.9	48	3.04452243772342	-8.64873031529718	-7.55635672827895	-9.5665345893617	3.25809653802148	-5.06901286397806	-12.6654497434365	-5.72660505659479	5	4
1	56	49	5.2	1	3	5	0	0	24	29.0697674418605	17.7756	131	11.9	97	3.36729582998647	-.227247882751944	-1.54656998596748	-.31466279554063	3.40119738166216	.247704340063092	1.54942731375484	1.31291868917478	3	3
1	56	78	5.1	1	4	6	0	0	0	26.5950001399737	18.63849	148	12.8	88	3.3322045101752	1.61341469043114	1.93533392232587	1.76739351610659	3.40119738166216	-.791864509655527	1.38224775640285	4.05113363329779	4	3
1	71	56	4.9	1	4	5	2	1	0	24.7675497083203	10.83832	119	12.8	97	3.3322045101752	1.20784045268775	-1.21735720504557	1.67969697937059	3.40119738166216	.342019544302464	1.38224775640285	1.24665567281103	3	2
1	48	70	5.6	1	2	5	1	1	24.2	26.3065212860008	18.87154	307	10.5	94	3.29583686600433	-.0690072280657771	3.59556133012455	-.10525640924237	3.40119738166216	3.52432127377739	1.66637313708745	2.37489106974724	5	4
1	69	101	11.7	1	4	6	2	1	50	29.9567989809777	31.53833	101	10.4	96	3.36729582998647	.208281859157308	-.512358153430374	-2.06971643488545	3.36729582998647	-1.02330340696762	-1.62000975580975	-5.53276904493989	2	1
1	71	59	4.9	1	2	4	1	1	24	28.6801110976935	12.946365	160	25.1	83	3.36729582998647	-3.23133403417951	-2.65168581995938	-.826821424167454	3.36729582998647	-3.55357331908422	-1.62000975580975	-4.07708301374421	4	4
1	51	86	5.6	1	3	6	0	0	12	30.1052909272895	14.30926	107	9.8	97	3.3322045101752	-1.43323908957162	-2.36310220625453	1.9167179527557	3.40119738166216	2.70856085091474	-.613834180951815	.289756979086332	2	2
1	65	52	4.6	3	3	6	0	0	47	21.6624756407672	27.68898	110	11.6	99	3.3322045101752	-.635739382483677	.575949046316277	1.48954540074241	3.40119738166216	.888446366327556	-.763993485658435	1.53925669180297	2	2
1	67	69	4.9	1	2	4	2	1	0	22.343515592582	12.26324	104	15.4	91	3.36729582998647	-3.96806563026354	-4.64409816995713	-4.38276447318922	3.25809653802148	-10.4353703534895	-2.19791400193601	-3.7878479293247	2	2
1	66	62	4.5	1	2	3	0	0	0	24.2083782714287	31.225135	92	10.1	93	3.40119738166216	.770373266720965	.229230327952468	5.3186668564227	3.40119738166216	-4.59606037428114	.104004652183236	3.76562634016483	1	1
1	62	66	5	1	1	2	0	0	0	26.1627698035636	10.57812	194	14.1	81	3.3322045101752	-.174814451717454	-.305032874159657	-2.2360082223552	3.3322045101752	-.0491593978869411	-3.65330587939782	-1.11656899002698	5	4
1	74	55	4.9	1	1	1	2	1	22.5	27.9430976919727	17.95534	114	12.7	77	3.25809653802148	-2.55973465824954	-.634245655081566	-2.92264397224011	3.29583686600433	-2.02936057814933	-2.63219255225582	-.814717959650545	2	2
1	62	57	4.9	3	1	2	0	0	0	25.8517490323955	21.4935	153	9.5	51	3.3322045101752	-9.41265905981734	-2.60056261402699	-3.29033407509968	3.25809653802148	-2.26092602632312	-12.7876483396527	-6.03407428895178	4	3
1	66	65	4.4	1	2	4	2	1	47.5	24.8163265306122	32.08396	148	11.5	61	3.29583686600433	-5.73737452345518	-4.96699635534911	-7.03274223852892	3.3322045101752	-5.06901286397806	-5.1019396999756	-7.0894908519717	4	3
1	79	57	4.9	1	2	1	2	1	74	29.4107588659759	5.891475	120	13.4	90	3.29583686600433	-4.8784972369917	-3.83281296902774	-3.70535702913619	3.3322045101752	-.0209055564236508	-2.19791400193601	-3.55456691289788	3	2
1	68	62	5.1	1	1	4	0	0	15.75	26.7207117172193	37.74854	112	10.9	78	3.29583686600433	-1.39217967279605	1.94986769849061	-.755055030477509	3.40119738166216	.930709283065111	-2.08272128015269	-1.49216269172456	2	2
1	73	76	7.2	1	1	1	0	0	0	29.6191711236102	22.17335	157	14.7	75	3.36729582998647	-3.11899568752658	-2.63715204379464	-5.13589089938356	2.99573227355399	-2.26092602632312	-4.47629490044529	-5.31380437043757	4	4
1	66	68	5.1	1	3	7	0	0	0	20.8116545265349	35.00252	141	12	99	3.36729582998647	.441892659141667	1.31456536642196	3.47611111084221	3.40119738166216	1.06333821206405	.623051154027517	-.137210896676089	4	3
1	69	55	5.4	1	3	6	1	1	50	28.7273771904625	24.55536	130	11.3	98	3.40119738166216	-.00319945522789333	-2.21618688972328	3.92494463806983	3.40119738166216	-5.14308434979535	-.889935775357776	4.53519835477371	3	3
1	70	72	9.9	1	2	3	1	1	6.75	32.9342575089267	16.53714	180	9.6	82	3.29583686600433	-3.00052224096409	-2.97565158152362	-2.16859741377075	3.40119738166216	-3.55357331908422	-2.99766228094321	-5.53276904493989	5	4
1	63	61	4.4	1	2	6	1	1	0	23.6988286438836	14.71602	90	9.7	95	3.3322045101752	-1.67042621040922	-.529166787675616	-.500018787556865	3.40119738166216	-.734883625069359	1.48955686912878	2.41885583327595	1	1
1	46	62	5.2	1	3	3	0	0	.9	26.4721074380165	18.90814	161	8.3	97	3.3322045101752	2.36916132826766	2.71230455156812	.641769400377935	3.36729582998647	4.34262024953326	.754652678707369	-.269364769081031	4	4
1	75	55	5.7	1	3	5	2	1	43.75	29.0547520661157	18.62794	199	10.4	98	3.36729582998647	-1.49534810981202	.203134936900145	1.53157263369554	3.40119738166216	.203029421294012	-1.76323956759906	.921911935292456	5	4
1	68	74	5	1	1	4	1	1	27	17.5942665289256	13.23676	120	12.7	96	3.29583686600433	-3.81780944115166	-.305032874159657	-1.85191265590361	3.3322045101752	-.767126027159658	-7.86210113463898	-4.43415171133028	3	2
1	67	52	7.1	1	3	6	2	1	0	28.7444115085512	6.93788	103	14.6	100	3.40119738166216	-3.90271204432991	-.163364576986065	1.20640096327389	3.40119738166216	-3.06115499574151	-4.16827611304008	-2.2855039652948	2	2
1	69	56	6.1	1	4	7	1	1	9	24.8356464572681	25.84416	137	14.3	96	3.29583686600433	.0326777680904719	-.882200101569347	3.36336803177658	3.40119738166216	-2.04784700668875	-.138118635734781	.684921969704801	3	3
1	66	66	5.7	1	2	4	0	0	41	27.7595149390021	21.59237	83	11.6	83	3.36729582998647	-4.19968415224882	-.714436413343432	-1.88614614837105	3.25809653802148	-2.02936057814933	-5.1431383959417	-5.18099441821217	1	1
1	63	45	4.9	1	2	4	0	0	0	25.9257671420014	23.434585	141	9	89	3.3322045101752	.522447903802115	-2.23299552396852	-1.30692651113451	3.29583686600433	.342019544302464	-.390897225407407	-.814107324762983	4	3
1	74	93	6.8	1	2	5	2	1	31.25	22.0521901834341	10.483615	124	14.5	97	3.25809653802148	-7.09381049996606	-7.89378868983568	-10.4148433937091	3.25809653802148	-4.51167590344419	-5.1019396999756	-9.37777033856138	3	2
1	77	51	5.6	1	3	5	1	1	92	25.4326859558726	24.14374	136	11.6	100	3.40119738166216	1.64446599211568	-2.0454510402202	2.30558991635709	3.40119738166216	-4.08642489884561	2.58447277831617	2.51951664995905	3	3
1	78	61	5.9	3	1	3	0	0	82.5	26.3963597578287	10.763165	283	10.4	96	3.25809653802148	-3.55012033107144	-5.3450574841229	-1.07999181769271	3.25809653802148	-5.06901286397806	-18.504485596939	-7.72054142009551	5	4
1	68	74	5.6	1	3	6	0	0	3	30.4122653817019	23.78432	181	10.2	90	3.3322045101752	.968712841435973	-1.47687326642094	-1.86120815151988	3.13549421592915	.342019544302464	2.00775883379476	2.52495110755233	5	4
1	64	64	5.2	1	3	7	0	0	36.6	25.6834286453377	14.06732	512	9.6	97	3.3322045101752	4.17121059013542	-1.35498576476975	5.89442510425178	3.40119738166216	.533459018206439	.971505234355575	2.4117662935256	5	4
1	62	72	5.4	1	3	6	0	0	0	24.9156913310851	17.466055	160	12.5	94	3.36729582998647	.190990804776598	2.00730549995292	1.30652297955214	3.40119738166216	2.28852831474076	2.6948215530158	1.24665567281103	4	4
1	47	94	8.9	1	2	2	0	0	0	31.745062727023	8.88108	90	8.6	92	3.36729582998647	2.15093086637848	1.45920582487271	-1.71083450747424	3.36729582998647	.0930562127486847	-.481544514622474	-3.75758386271897	1	1
1	63	65	5.6	1	3	7	2	1	0	24.0204728337691	34.97901	144	12.4	97	3.40119738166216	.438451463323728	-1.59244617254221	-1.02973084230658	3.40119738166216	-2.46806027414991	-1.05363443150188	-.963995481530261	4	3
1	66	60	6.2	1	2	6	1	1	9.8	24.8	20.96914	92	17.2	97	3.40119738166216	-.455067444873437	.445842364030266	-.325916585252862	3.40119738166216	-4.72475492307855	-1.25875934318577	-3.32061813515526	1	1
1	59	80	6.4	1	4	7	0	0	6.5	24.3827160493827	23.28701	105	16.1	97	3.3322045101752	-.805093807735657	-.0280108753423943	.365860065321852	3.36729582998647	1.49580326491681	-1.76323956759906	.101405518832083	2	2
1	76	72	7.7	1	2	4	1	1	0	24.021275987303	20.36984	124	10.4	93	3.36729582998647	-2.67166469121765	.515539083576812	-.766456455052767	3.40119738166216	1.76144077549976	-4.21777045938909	-.814717959650545	3	2
1	73	102	9	1	3	7	1	1	18	26.7348429510592	12.77294	165	19	95	3.29583686600433	-1.32469378580584	-.619711878916825	-.49089560814914	3.2188758248682	-3.59697896140669	-5.1431383959417	-4.40984520176783	5	4
1	72	64	5.8	1	3	6	1	1	16.5	23.0517609434988	20.662975	153	16.5	100	3.36729582998647	1.01429202228917	1.86336234469883	2.77782737743851	3.36729582998647	1.83581954346592	1.8443801930584	3.38434162646493	4	3
1	65	73	5.4	5	3	7	1	1	47	23.8805970149254	11.26683	94	20.3	100	3.3322045101752	.741665730661625	.200162775622986	2.57829822196743	3.40119738166216	2.09072764682727	-1.2355629141123	1.61698876661541	1	1
1	48	60	5.5	1	3	6	0	0	0	23.7196092506476	15.71199	109	14.2	96	3.3322045101752	1.80533193413633	.683302771802727	1.61138940803437	3.36729582998647	-1.00191696296062	4.27660817120529	-1.01901652898083	2	2
1	60	64	4.6	1	3	6	1	1	0	22.2706985149825	27.05807	154	16.6	91	3.36729582998647	1.33239888489263	.301201905579514	.739093707749433	3.3322045101752	4.18682939663394	-.0949214012459304	2.09678807246008	4	3
1	73	62	6.3	1	3	6	0	0	24.4	29.0532879818594	15.93592	65	19.7	99	3.36729582998647	.738158605000103	-.483290601100892	2.42570849091784	3.40119738166216	-2.8248772825899	-.932821694883662	4.4476408834625	1	1
1	54	74	7.1	1	2	5	2	1	20.25	24.2161002672896	11.99108	168	10.1	87	3.40119738166216	-3.22482963895027	-.904953058368907	-5.11500031574281	3.3322045101752	-.770351514786833	-3.05457155857751	-5.72660505659479	5	4
1	77	48	6	1	2	3	0	0	25	28.2427894680668	16.19139	81	15.4	96	3.3322045101752	-.54168272052993	.748959753899852	-1.80562209510944	3.25809653802148	-1.27396984797858	-.103299323948274	-.505243451250753	1	1
1	73	69	5.1	1	2	6	1	1	5.4	22.6421929718633	13.47856	129	9.8	97	3.3322045101752	2.73466514687987	2.48413090060274	3.21144476916773	3.36729582998647	-.171185470525968	-1.9632720842539	-1.50197876780084	3	3
1	67	61	5.2	1	3	6	0	0	0	22.6331031410114	20.99845	158	11.1	98	3.40119738166216	1.90601201726383	1.62696951309863	2.64695272038887	3.29583686600433	6.08259192563389	2.10049832047836	3.5998821647084	4	4
1	58	60	5.6	1	3	5	0	0	0	26.7377757333122	15.73072	129	12.4	100	3.40119738166216	3.20579123335567	.83021808833398	5.18020425884813	3.40119738166216	1.81671855062875	5.3784541291528	-.197857775666295	3	3
1	79	72	5.8	1	2	4	1	1	8.75	23.5557486050319	7.02644	140	13	94	3.3322045101752	-3.53913598755576	-5.0535017091409	-2.01839275182883	3.3322045101752	-10.4353703534895	-6.22286693221486	-8.23176935097693	4	3
1	51	71	6.3	1	2	4	1	1	3	32.7441611814628	15.93304	142	9.4	83	3.29583686600433	1.24252758819779	2.15194595840367	-.398928911507809	3.36729582998647	4.00939899800423	-.956282531197809	-.606920047789164	4	3
1	62	76	5.6	1	2	4	1	1	0	31.7739318550568	20.429885	112	12.6	87	3.3322045101752	-.288027449100973	-2.01935564916788	-1.42141943189128	3.36729582998647	-1.09284335909426	-1.65558419560296	-2.00940042397303	2	2
1	78	41	5.3	1	2	4	1	1	54	27.5796010040957	12.94167	105	10.2	65	3.2188758248682	-.204746633911038	-3.28401599075087	-3.98259350844615	3.3322045101752	-4.52537769656958	-2.73980895468235	-7.28035310270538	2	2
1	44	80	5.3	4	3	6	0	0	0	27.6483899655716	10.571345	161	14.4	95	3.3322045101752	4.11958084151415	2.39465338553379	.355280206276157	3.3322045101752	4.00939899800423	4.36860756195044	.153594784546239	4	4
1	62	76	6.1	1	2	4	1	1	0	26.8406104678381	19.33388	184	11.2	93	3.3322045101752	.329132075536734	-3.87237456007254	2.71007404271624	3.3322045101752	-.0209055564236508	.773913396620513	.721938473622151	5	4
1	70	54	5.2	1	4	7	0	0	11	28.8310590508393	15.53462	198	10.1	99	3.36729582998647	-2.70245702244007	-.673807246126368	-.432190006367432	3.3322045101752	-1.70503907352303	-4.16827611304008	-3.51930445370479	5	4
1	72	78	6.5	1	2	4	0	0	0	28.1767031496271	12.13753	123	14.2	98	3.36729582998647	1.90163970409969	1.74778943857756	-.0699320812987456	3.3322045101752	-.0165373432115607	-.932821694883662	2.52495110755233	3	2
1	69	63	6.8	2	4	6	0	0	0	28.8234190279602	21.3865	115	12.1	99	3.40119738166216	.942341523962306	1.43013827254323	3.11867107411337	3.40119738166216	.842502171111866	.959134553382753	3.11306566331929	2	2
1	59	70	5.8	1	3	7	0	0	0	23.4924283396431	13.70398	153	9.9	98	3.36729582998647	3.55301195358613	3.1768710341337	4.98551048461583	3.40119738166216	2.44685772053331	4.36860756195044	2.82940679495202	4	3
1	77	94	5.2	1	3	7	1	1	7.7	24.0943516394135	27.31143	137	13.5	98	3.3322045101752	-.34681571315053	.0219050486817507	1.96319255699476	3.36729582998647	.835960245815173	.865660314157944	1.81407327802095	3	3
1	69	74	6.9	1	4	7	1	1	0	25.0743900019837	13.86698	145	13	100	3.36729582998647	-1.27661703606552	1.36972830980376	3.72913786212942	3.40119738166216	-.0491593978869411	2.00775883379476	3.8796599796824	4	3
1	57	86	5.4	1	3	6	0	0	0	24.6913580246914	3.20339	203	15.3	96	3.40119738166216	1.88475696340379	1.87492395958641	2.69302039759853	3.36729582998647	-.69954228621358	.959134553382753	-.510826368280365	5	4
1	73	68	5.5	1	3	6	2	1	0	26.588717135685	12.75215	119	8.3	96	3.40119738166216	.617983362869922	.301201905579514	4.75842572614688	3.3322045101752	-3.06115499574151	.671833490661132	2.94246288507219	3	2
1	65	42	5.3	1	4	7	0	0	0	27.3033167761577	14.436175	123	11.7	98	3.3322045101752	4.42031799131721	1.91852528808063	3.79367294733346	3.3322045101752	3.5442577100506	6.64656017432786	5.50718161715232	3	2
1	60	73	5.3	1	3	6	0	0	90	27.9202126231577	20.85091	162	10.1	85	3.3322045101752	-.916246526619475	2.80178206663707	-3.02888193881918	3.3322045101752	.831465481741389	.702412358523866	-1.64955557457361	4	4
1	68	58	6.1	3	3	7	0	0	18	23.5970042064225	29.61076	78	13.6	100	3.40119738166216	.241067741609786	.794835940474576	2.92297702371251	3.3322045101752	-.451974781968105	.748473701074528	.0386128459417694	1	1
1	64	69	5.9	1	3	7	0	0	0	27.7634297520661	14.07188	124	16.5	99	3.29583686600433	1.62244026003415	.330269457908996	.871806828905607	3.25809653802148	-3.7528963651677	.12454962415967	.550144853276233	3	2
1	62	56	6.6	1	4	7	2	1	0	24.5064899945917	13.008415	110	9.7	100	3.40119738166216	1.37410353707385	1.35519453363902	-1.35670057562792	3.40119738166216	2.01324994209563	2.72141201631805	.290818966156224	2	2
1	76	96	5.6	2	3	7	0	0	10	26.9643444695006	17.9698	174	13.9	96	3.36729582998647	-2.50655550363991	-2.37238896306161	.915218469104145	3.29583686600433	-8.23408003055155	-18.504485596939	-4.68028035135694	5	4
1	67	89	5.2	1	3	6	0	0	1.5	26.1618342174321	23.47591	111	13.1	99	3.36729582998647	1.16754384829471	.139752812883521	2.07823733570063	3.40119738166216	-.243010873822443	3.05680448125527	2.05690066294435	2	2
1	70	66	5.7	1	4	7	1	1	0	25.2595155709343	23.529425	123	16.2	98	3.40119738166216	2.24978044577432	1.91555312680347	5.40987360048602	3.40119738166216	.794854866439	3.41316278193759	2.82940679495202	3	2
1	74	66	6.6	1	4	6	2	1	15	26.785496870967	26.56973	124	14.5	91	3.3322045101752	-.059176202923886	-.0768592231942774	.282368553998682	3.40119738166216	-.108859566653508	.865660314157944	-.705878812818932	3	2
1	43	92	5.6	4	2	4	2	1	0	39.1775572650061	15.9542	85	7	96	3.40119738166216	-.982598792416967	1.55727279355208	-1.35147406230183	3.29583686600433	2.8072442683662	.640831383233206	-.0804777490890842	1	1
1	43	67	5.4	1	3	6	0	0	0	25.5074928260176	22.51996	125	11.6	98	3.40119738166216	4.93574551641103	4.63502018201932	5.37917574016102	3.40119738166216	6.57033475361564	5.32704004121184	3.48217651666669	3	2
1	77	96	4.6	1	3	4	1	1	7.5	26.6122448979592	21.6306	168	13.8	91	3.29583686600433	-3.3101858505982	1.43013827254323	.221063939261971	3.40119738166216	-2.21315217078856	-6.66227048389274	-3.71708146590702	5	4
1	55	66	5.1	1	2	7	1	1	0	28.7273771904625	17.8699	167	9.8	100	3.29583686600433	3.79699827167199	2.07997438077662	5.93359878005643	3.40119738166216	-.50610983151218	5.08887793274084	4.47086029349019	5	4
1	59	57	6.3	1	2	7	0	0	0	24.0531963594323	14.63726	97	12.6	99	3.40119738166216	1.75643398920944	.775055144952175	2.82617100514756	3.29583686600433	.38966684897533	1.01059755857655	1.75882389331379	2	1
1	69	82	5.9	1	2	4	1	1	9.5	22.6940189315895	20.34546	144	12.3	96	3.40119738166216	.744374071932128	-1.34973874541209	1.75761015511038	3.36729582998647	-1.59531896670109	.260812959811795	-1.11885011286628	4	3
1	43	66	5.7	3	2	2	0	0	0	31.1049394961317	9.69098	184	8.9	83	3.3322045101752	-.177170945918757	1.94986769849061	-1.29396841504544	3.40119738166216	.0144357824321286	1.00401529143579	-.445059883737076	5	4
1	78	79	6.7	1	2	3	2	1	10.5	26.0845208501103	12.16372	125	8	98	3.36729582998647	-1.39427251750451	-1.4821202857786	.560709618303746	3.36729582998647	-6.52096636860591	-1.62667863935357	-1.67912592783922	3	2
1	49	80	5.1	1	2	5	0	0	6.75	21.9004165840111	17.0949	137	10.3	94	3.36729582998647	3.75995627463472	-.844543095629442	8.78897925379565	3.40119738166216	.820736074519784	4.27185797856698	6.0247968514808	3	3
1	69	88	5.9	1	3	6	1	1	10	23.291229956105	22.169545	93	11.3	99	3.36729582998647	1.0064694095222	.760521368787434	3.74040113635	3.36729582998647	-4.39534150088935	2.40294275353247	2.07442361463591	1	1
1	74	82	7.2	1	3	6	0	0	9	25.2162533116282	19.400405	88	15.6	94	3.3322045101752	-2.05752271176329	-.406072004116186	-1.29653618741708	3.40119738166216	-3.59697896140669	-3.64508952078933	-3.28326269125929	1	1
1	61	95	6.7	1	2	4	2	1	30	25.391787343781	14.021825	152	11.5	66	3.17805383034795	-3.34122464269811	.0271520680394105	-2.91358079277657	3.36729582998647	-2.17284546523157	-2.19791400193601	-2.71522644785911	4	3
1	50	80	5.6	4	3	6	0	0	0	25.7469443186962	12.51634	135	17.8	89	3.36729582998647	2.90630687114144	2.58517003055927	-.848097450707323	3.40119738166216	5.87235874104162	1.26252470042373	1.81407327802095	3	3
1	76	62	7.7	1	1	2	2	1	20.4	30.8182690699046	14.89372	85	24.7	88	3.36729582998647	-.0157683414924054	-.377004451786704	-2.08816140426232	3.29583686600433	-2.45715013564112	-1.64479368020389	-6.03407428895178	1	1
1	63	54	5.7	1	3	6	2	1	42	29.8445529700916	19.2294	174	11.6	90	3.36729582998647	1.37030443675846	3.50905597633277	3.7503326769804	3.40119738166216	3.49024921136822	-.0073069159203985	1.21951785983213	5	4
1	67	64	5.8	1	3	4	2	1	46	25.2326743723372	17.67308	115	13.9	36	3.3322045101752	-.9022993314104	.546881493986795	-.922510721225765	3.29583686600433	-.413661057208539	-.984779454542052	-.250872375871114	2	2
1	72	69	6.4	1	2	1	0	0	12.5	26.3544766753917	37.28676	79	10.1	70	3.29583686600433	-10.8091923669378	-5.64817487399249	-4.88646450545611	3.36729582998647	-7.26265530565127	-12.7876483396527	-3.55456691289788	1	1
1	72	57	6.6	1	1	1	2	1	8	25.0552896055542	17.22646	171	24.1	56	3.25809653802148	-7.00746529067373	-5.2503329496963	-9.21104483929101	3.3322045101752	-5.06901286397806	-7.12685927155918	-9.37777033856138	5	4
1	61	86	5.2	1	4	7	2	1	0	26.6518195343233	10.43507	245	14.6	100	3.36729582998647	-1.58743454250798	1.13858249756123	-.691256034103583	3.3322045101752	-.28375141239	-3.00801745634816	-4.98288653873273	5	4
1	70	80	6.9	1	3	6	1	1	50	27.2910083309394	9.65284	155	14.2	90	3.29583686600433	-.167283813604338	-.0425446515071355	-1.68913304610359	3.25809653802148	1.43075807686395	-2.96944716426821	-5.12996652972332	4	3
1	76	75	6.2	1	2	6	2	1	28	25.3069320474676	29.31527	191	11.9	73	3.25809653802148	-6.46697556982887	-2.95480320982896	-5.47286583784894	3.36729582998647	-6.54855068614387	-8.20833040704573	-5.31380437043757	5	4
1	57	81	5.4	1	3	7	1	1	3.9	27.4619651782282	34.79973	108	10.9	97	3.40119738166216	4.11660888603586	4.62048640585458	.826355052760723	3.40119738166216	4.72604217040485	3.63475837530937	1.61979378636403	2	2
1	72	63	6.4	1	3	6	1	1	0	25.3728208359588	21.59967	94	10.6	97	3.3322045101752	.654549843147814	3.3934830702115	3.58936088697401	3.36729582998647	2.74346835675995	-1.19836860006457	-.707826684634641	1	1
1	61	70	5.3	1	4	7	2	1	16.5	26.9911886323157	18.43244	90	15.9	94	3.3322045101752	1.51312087224716	1.12404872139648	2.76898796096593	3.36729582998647	2.20184358095752	.200113504919315	4.05113363329779	1	1
1	54	53	5.1	1	2	3	0	0	22.5	26.0275824770146	11.5251	198	9.9	78	3.36729582998647	-.35973608704116	2.78724829047232	-2.14239456727802	3.36729582998647	4.34262024953326	-1.65558419560296	-3.51930445370479	5	4
1	75	86	6.2	1	2	3	2	1	50	24.3827160493827	14.15114	225	21.9	95	3.3322045101752	.0361517491086615	2.33949044215199	.833231500851584	3.3322045101752	1.56224428027797	-5.18617288521569	-3.75972459882334	5	4
1	71	61	5.1	1	2	4	0	0	15.4	21.7592592592593	15.80664	121	10.9	99	3.25809653802148	1.85361300410366	1.41560449637849	3.52020157687934	3.36729582998647	.640333289986286	1.51075760382085	.0386128459417694	3	2
1	66	81	7.1	1	4	6	1	1	0	29.371875225706	33.79574	116	11.1	97	3.25809653802148	.14868955325145	.517813941657313	-1.27578402651659	3.29583686600433	.203029421294012	-.267771938034539	.181996131027456	2	2
1	67	71	5.4	1	1	1	0	0	2	29.2397660818713	8.18132	69	21.1	70	3.29583686600433	-4.86716550644605	-.275965321830175	-.441987389268139	3.29583686600433	-1.80384904183618	-5.76955546901333	-.848628041415578	1	1
1	75	58	5.3	1	3	4	2	1	0	22.8930740819877	19.33116	130	10.1	74	3.29583686600433	-6.43375940087899	-3.93385209898427	-6.38040222422449	3.3322045101752	-8.65132091210892	-9.14835410475459	-5.06957068153056	3	3
1	78	62	6.1	1	3	6	1	1	2.25	22.0327406526098	27.00793	119	13.3	98	3.36729582998647	-1.80526927622567	.546881493986795	2.5574889859524	3.25809653802148	-1.29077057786945	2.57991261581521	-.199438544955182	3	2
1	71	80	5.1	1	3	6	2	1	52.5	28.8337924701561	1.1	142	17	98	3.3322045101752	-.986595936539636	-1.67263693080407	.919883095201616	3.36729582998647	-10.9694912096975	-3.32695959819056	-7.72054142009551	4	3
1	69	57	6.9	1	4	7	2	1	0	34.8065192610576	20.80396	96	12.5	97	3.36729582998647	.297372654959619	.708330586682788	1.86050757856747	3.40119738166216	.842502171111866	.754531690712319	1.61204215869883	1	1
1	56	69	6.8	1	4	5	0	0	0	26.1212234940889	4.10943	305	6.6	94	3.36729582998647	-1.41066545873075	-.261431545665434	-1.33842243057622	3.29583686600433	-5.41029841897379	-2.23284516888935	-5.86746803888908	5	4
1	55	50	5.4	1	2	5	0	0	0	26.0409675427528	13.506	93	10.9	93	3.29583686600433	2.74617265350003	.703083567325128	1.69916477684164	3.40119738166216	4.20846894236433	3.53965259524553	2.57700288377555	1	1
1	62	52	6.5	4	3	6	2	1	15.6	30.8248299319728	22.5148	160	17.5	80	3.36729582998647	-2.52616863434761	-6.08139894614809	-2.88662706893898	3.3322045101752	-10.4353703534895	-5.76955546901333	-.784490952299776	4	4
1	52	65	5.7	1	3	4	1	1	51	29.077259600452	5.74508	120	12	94	3.36729582998647	1.45562587108899	1.92080014616113	2.37720840279842	3.40119738166216	5.02562519253528	3.03591730688809	1.11269358726468	3	2
1	70	67	5.2	1	2	3	0	0	8.25	26.6231605262944	17.76468	184	12.7	88	3.29583686600433	1.5768293482202	-4.22540787396627	1.69519165830635	3.25809653802148	-8.65132091210892	-4.23015920946629	3.43364086049327	5	4
1	72	76	5.3	1	3	6	1	1	0	21.8647259727409	17.58164	87	21.1	96	3.36729582998647	2.73040903229508	1.90399151191589	1.01184003494901	3.36729582998647	-2.59585038730933	4.56456529347312	.628386801096795	1	1
1	56	59	7.8	1	1	2	0	0	8	32.3265306122449	16.26104	95	18.9	76	3.36729582998647	.733367460683674	.823903492804058	.0139950310243247	3.3322045101752	.887177089880947	-.466557114410571	.308890033817929	1	1
1	70	72	5.2	1	3	3	1	1	55	20.1638311279143	21.84104	131	11.8	93	3.17805383034795	.8753345595312	-2.70912362142168	-2.59451949582289	3.25809653802148	-2.26092602632312	.989695587972487	-3.08595858875495	3	3
1	52	62	5.8	1	3	6	0	0	14	29.4970248690434	24.11353	134	9.5	94	3.25809653802148	-2.9508627216006	-1.07796376595248	-.089359477562956	3.40119738166216	-2.28706033612729	-.649785438995346	-.510826368280365	3	3
1	73	59	5.4	1	3	6	1	1	41.25	27.3224043715847	28.27891	129	16.9	94	3.3322045101752	-1.02453909308802	.414499953620283	5.34735640004693	3.40119738166216	-9.2802805868117	-1.2355629141123	-.187500000635532	3	3
1	60	80	5.4	1	4	7	0	0	0	20.5289216278227	24.07836	131	8.9	96	3.3322045101752	-1.31402005988559	.501005307412071	1.57304571447229	3.36729582998647	-.0491593978869411	-.821752963879705	-1.36930691450873	3	3
1	58	74	8.4	1	2	4	2	1	0	26.4158918005072	7.62402	158	15.5	78	3.3322045101752	-.901297824181382	-2.54837183192235	.356609645198185	3.3322045101752	-.523254613168784	-1.62667863935357	-.848628041415578	4	4
1	64	67	6.3	1	1	2	0	0	0	23.1833910034602	14.59897	237	11.1	41	3.17805383034795	-11.4068470150683	-5.44609661407943	-10.0876865552236	3.29583686600433	-4.51167590344419	-12.6654497434365	-5.06957068153056	5	4
1	59	61	7.7	1	2	2	2	1	45	41.2084283563296	7.49914	96	11.6	74	3.25809653802148	.72359453483146	.924942622760586	1.26290715195933	3.36729582998647	2.57580537105411	2.36755603751549	-.737946325073328	1	1
1	58	48	5.7	1	3	4	0	0	60	27.3695484024514	20.69127	93	9.9	78	3.3322045101752	-1.16213105140624	.0968487875859566	-.255018007958608	3.36729582998647	-2.21315217078856	-1.61829642394041	.921911935292456	1	1
1	66	57	5	1	3	7	0	0	10.8	25.9281278900779	34.84742	80	10.6	94	3.3322045101752	1.23720718806359	1.02598175271712	-.571510850879874	3.36729582998647	1.83848464722084	-.326672503777258	-2.16904360556794	1	1
1	68	75	6.1	1	4	7	0	0	131.25	19.2301822288697	11.98608	84	11.9	98	3.29583686600433	-2.47429383853141	-2.11742261784725	-5.8206261629352	3.29583686600433	-2.95453382568505	-2.93010341752594	-3.7878479293247	1	1
1	58	55	6.2	1	1	2	0	0	25.2	24.2039067778363	23.86408	143	12.6	84	3.36729582998647	2.48748232072792	.431308587865525	2.76298670610623	3.40119738166216	.192173463210713	3.12661430503018	3.40103047808145	4	3
1	55	78	6.6	1	2	4	1	1	43.75	23.7011063221889	16.37991	105	10.8	90	3.3322045101752	.636734571423126	.628139828420923	3.27176255651056	3.40119738166216	-.867639104929991	-7.23977368587301	.153594784546239	2	2
1	53	49	5.4	1	1	2	1	1	78	27.8986639155484	24.4542	119	10.4	54	3.29583686600433	.913995157748542	-.904953058368907	.630537094795991	3.36729582998647	.0715432178799902	.861443548723239	2.07790950753051	3	2
1	57	66	5	1	3	7	0	0	0	22.6940189315895	8.55079	102	15.6	46	3.29583686600433	3.83796985031428	1.15311627372597	2.84050604581538	3.40119738166216	3.75576017108948	1.96864375831177	-2.07730745660371	2	2
1	75	67	7.8	1	1	2	0	0	53.75	26.7036235803137	11.4822	85	10.1	96	3.2188758248682	-.25118773691873	-.870638486681765	-.40466720546102	3.40119738166216	-1.09284335909426	.467480489570528	-1.84584596182965	1	1
1	57	73	5.7	3	2	2	1	1	0	27.7176852352623	24.4524	109	7.7	64	3.2188758248682	-5.55896174339994	-3.17772984143668	-1.18051059483125	3.29583686600433	-3.28661235162917	-2.72098898959596	-1.98596724292395	2	2
1	63	71	5.8	1	1	4	0	0	5	33.2085496920662	26.89926	176	13.4	46	3.25809653802148	-1.47570056123001	-3.67029630015948	-3.86738333098636	3.3322045101752	-6.54855068614387	-2.93010341752594	-4.98288653873273	5	4
1	57	75	5.4	1	3	6	1	1	45	23.1481481481481	23.157065	121	15.1	94	3.3322045101752	2.66445086199501	.330269457908996	-.207784791322449	3.29583686600433	-1.90423556874482	2.28913084989877	2.6690009640839	3	2
1	73	64	5.4	1	2	4	1	1	13	24.981738495252	28.16942	140	16.7	68	3.13549421592915	-7.16940466267233	-10.3653012985637	-4.88646450545611	3.3322045101752	-4.51167590344419	-2.76816873784146	-2.90626999599783	4	3
1	67	55	5.9	1	1	2	0	0	34.5	29.2205420410549	7.78853	148	13.8	58	3.09104245335832	-1.51397964946325	-1.92690597282178	.287783375780231	3.36729582998647	-5.72430693858043	-.70265224943215	3.65334034085997	4	3
1	73	67	7.4	1	2	3	1	1	21.75	23.9614175391472	12.17934	147	22.6	100	3.29583686600433	-1.67689782043821	-1.46531165153336	-.371327278530123	3.36729582998647	-.303814399524905	.573825827641418	1.69760973708837	4	3
1	71	73	5.1	1	2	5	2	1	12.5	27.2211720226843	15.33205	175	8.2	98	3.3322045101752	-2.82656043249269	1.47076743976029	-.202941204388266	3.40119738166216	1.02005912060327	.187016968402126	.989926334835221	5	4
1	57	68	5.4	1	2	5	0	0	0	25.2234318865082	12.52712	148	8.3	96	3.36729582998647	.292474710768914	-.743503965672914	-.675450701168483	3.40119738166216	1.13639352315811	5.83419893309097	3.33004124235926	4	3
1	76	72	5.8	1	2	4	0	0	8.75	20.9041950113379	20.55696	76	13.1	90	3.17805383034795	-4.3970662412887	.137477954803021	-2.37849234710973	3.36729582998647	-.106013731611415	-3.64508952078933	-1.32588009446409	1	1
1	69	66	5.7	1	2	3	1	1	25	30.1162131519274	25.45396	158	12.1	94	3.2188758248682	-3.06559516713739	-.914239815175989	-3.40855386128399	3.36729582998647	1.76144077549976	1.61098561565509	-3.82728937914732	4	4
1	58	66	5.1	1	2	2	2	1	78.75	24.5089457652043	22.68022	142	14.6	84	3.36729582998647	-.239234311931205	.185628999458245	.83306866915139	3.40119738166216	-.451974781968105	.989695587972487	-2.64497291140537	4	3
1	60	62	5.8	1	1	2	0	0	0	20.7786923954345	24.38626	165	14.5	90	3.29583686600433	-.675230531337841	-1.58088455765462	1.3296557571136	3.2188758248682	-2.19138607419647	-.567317845180316	-1.04864873482691	5	4
1	64	67	6.4	1	1	4	0	0	0	29.2280030541621	16.41122	99	12.4	62	3.25809653802148	-3.39550264118307	-.81547554329996	-1.18468052348448	3.29583686600433	1.07406761928565	-.939121401499309	-2.12799608597458	2	1
1	67	61	5.6	1	1	1	1	1	36.75	29.0465702703565	9.9307	143	13.4	88	3.3322045101752	-1.88646507726104	.159533608405922	-3.07939190470659	3.40119738166216	-1.01270055060771	-3.65330587939782	-2.90626999599783	4	3
1	63	64	6.6	1	1	2	1	1	4	25.5102040816327	29.70181	89	14.7	77	3.17805383034795	-5.45053905508484	-4.02035745277605	-3.60740386659075	3.2188758248682	-5.06901286397806	-2.19791400193601	-2.1236959596571	1	1
1	42	52	5.4	1	1	2	0	0	0	28.0862603305785	11.99986	294	8.1	40	3.29583686600433	-1.76187527353849	-.165639435066565	-3.38053398331573	3.17805383034795	-1.74487517645259	-2.63037606566443	-2.5551625149807	5	4
1	62	56	5.7	1	3	5	0	0	0	24.5434623813002	34.31727	95	10.2	99	3.36729582998647	1.56878218286542	.402241035536043	5.8874972093785	3.36729582998647	1.58527965331666	2.9788126557192	5.13949769672238	1	1
1	51	57	6.3	1	4	3	0	0	1.2	25.4927222389737	9.5273	157	9	83	3.36729582998647	2.77212655350399	2.5247600678198	.912933306922854	3.36729582998647	2.44685772053331	2.55115837914584	-1.2062998629484	4	4
1	69	103	5.7	1	3	4	1	1	0	21.1463199091024	19.58616	129	13.4	94	3.3322045101752	-.558075661756168	1.29478457089956	.0470042959433561	3.36729582998647	-2.35536778142418	-2.99038684876716	-1.65554040076102	3	3
1	70	68	5.7	1	3	4	0	0	22.4	23.6734693877551	31.51323	140	17.9	66	3.2188758248682	-4.81496293970414	-1.74864824588054	-4.01870605366309	3.29583686600433	-5.53245104247451	-2.99766228094321	-5.92886110877316	4	3
1	64	57	5.2	1	3	6	0	0	2	22.2317478077026	3.0643	90	18.7	98	3.40119738166216	.212795171078563	1.31456536642196	5.22810632354265	3.40119738166216	2.20184358095752	.754531690712319	4.52590645340563	1	1
1	63	66	5.1	1	2	4	1	1	25	25.579483261218	19.56166	92	12.7	96	3.3322045101752	2.50237151019375	2.61126542161159	2.37951078409944	3.36729582998647	3.3494294280409	3.49724236441741	4.43138327475491	1	1
1	67	54	7.5	1	3	6	2	1	80	28.0276816608997	13.43137	164	10.8	96	3.40119738166216	2.83219437616923	-1.23416583929082	5.00984160369525	3.36729582998647	1.06346476292574	2.64758675244605	3.00931084959393	5	4
1	63	81	6.9	1	2	4	2	1	13	25.5788589945782	15.98436	153	13.5	82	3.29583686600433	.395415365133996	-2.15173718953439	.22278964437877	3.3322045101752	-2.26092602632312	2.00775883379476	-.814107324762983	4	3
1	66	82	4.9	1	2	3	2	1	42	26.7177877067987	9.59742	100	14	94	3.36729582998647	.258208039085229	-.56227407745452	.24581294555605	3.40119738166216	-1.70503907352303	-.106841381708724	.939960752555624	2	1
1	63	70	4.7	1	3	6	1	1	15	26.5950001399737	25.2612	166	23.7	91	3.40119738166216	-3.0306031879458	-.0362300559772136	-3.12405882508887	3.3322045101752	-3.3898447135799	-2.88880338679149	-3.28326269125929	5	4
1	50	63	6.3	1	4	7	0	0	55	27.3030783159801	15.76465	142	9.5	91	3.29583686600433	.693935824801768	-1.50891298002758	2.61540371801674	3.40119738166216	.587847169473902	1.62182919702874	3.7177351009835	4	3
1	50	65	5.6	1	3	1	2	1	52.5	29.0053022920328	25.23472	257	14.3	78	3.29583686600433	-3.93591853106033	-1.4821202857786	-.391103844607567	3.36729582998647	-.820118351118818	1.15792942686602	-.244599265273046	5	4
1	78	79	5.6	1	3	4	1	1	26	25.9431412820236	10.0591	104	15.4	69	3.25809653802148	-4.80654496553916	-4.95770959854203	-5.57800865244198	3.25809653802148	-4.51167590344419	-2.76816873784146	-5.95424426142261	2	2
1	71	84	5.8	1	2	4	2	1	22.4	28.8761337868481	3.44424	192	13.5	80	3.25809653802148	-2.09946301243435	.575949046316277	-4.90090448511196	3.3322045101752	-.560118330194561	-9.54692131092743	-8.23176935097693	5	4
1	51	86	5.7	1	3	2	1	1	43.75	28.3675236644868	15.6073	188	9	58	3.25809653802148	-.131199083250713	.0271520680394105	-3.7682179924546	3.3322045101752	.666341048928765	1.87626860843893	-2.36969152336855	5	4
1	56	59	5.4	1	3	6	1	1	4	26.5758905909403	18.7032	188	13.5	94	3.3322045101752	4.27907287010657	3.09036568034191	-1.56572777796154	3.40119738166216	1.38044566843617	4.64907823803358	-2.85800421274757	5	4
1	54	59	6.3	1	2	3	0	0	1.6	23.9733812800959	9.47209	193	10.9	91	3.40119738166216	2.62418867547629	1.43942502935031	.364826850172238	3.36729582998647	4.05534319321992	.668520927451224	-4.56008691935318	5	4
1	59	67	6	1	1	1	0	0	0	25.0367569838269	18.589	149	12.1	55	3.2188758248682	-1.95641102826375	-2.00184971172598	-1.63429529998428	3.3322045101752	-3.21890205982139	-3.64585255244835	-3.27113141377336	4	3
1	50	96	5.7	1	1	1	2	1	26.25	23.1677433726888	9.1672	97	20.2	82	3.36729582998647	.292474710768914	-.45719521004857	-.858518606173785	3.3322045101752	.321775825880379	.467480489570528	-3.82728937914732	2	1
1	42	67	4.7	1	3	7	0	0	18	26.1713444997737	15.22764	236	13.2	99	3.40119738166216	2.91394289544625	5.11114827947248	3.44428939111051	3.36729582998647	7.27497924234805	4.37248697354802	5.34104109749017	5	4
1	44	71	5.2	1	3	7	0	0	0	22.0566438140231	16.00534	143	12	100	3.36729582998647	4.94410833783503	3.1768710341337	4.51172151957825	3.40119738166216	3.13780041614032	7.1137077667052	7.24702009052465	4	3
1	44	55	5.7	1	1	5	1	1	3	22.1866666666667	29.1652	130	13.7	88	3.36729582998647	-2.26779061636789	2.32268180790675	.404827259064099	3.36729582998647	1.75694601142598	1.48027810124918	.74613819053723	3	3
1	41	65	5.7	1	3	4	0	0	0	30.0662372943439	6.24778	109	13.2	88	3.36729582998647	1.00395128150507	.477184774440249	-.195874562448993	3.36729582998647	.454965138751577	1.30318438033125	-2.81824772286778	2	2
1	49	77	5	1	3	6	0	0	8.7	27.7676721929779	21.53984	174	10.5	100	3.36729582998647	3.58614805043375	2.23845131219546	3.03923640856883	3.40119738166216	1.81265761956554	3.07896596200247	.500995007265939	5	4
1	58	83	5.3	1	2	1	2	1	70	31.3145661157025	13.3257	72	14.8	87	3.29583686600433	3.12239274138091	.344803234073737	-2.27418678954894	3.36729582998647	-4.71821299778186	.614671244975485	-3.71708146590702	1	1
1	65	66	5.5	1	3	3	1	1	20	31.161373901474	15.98456	149	10.4	92	3.36729582998647	-.139650026322379	-1.38108115582207	1.56670247963956	3.3322045101752	-3.5566722558497	.748473701074528	-1.94706687645062	4	3
1	67	76	5.9	1	2	3	0	0	47.7	24.5654642326841	17.05581	145	17	100	3.40119738166216	2.78897310319991	.122944178638279	6.05921554586616	3.36729582998647	.888446366327556	1.55244254338362	3.37749710941763	4	3
1	73	72	6.8	1	1	2	1	1	36	29.0687961508904	28.06766	107	12.8	67	3.29583686600433	-2.89861587902828	-.0709149006399585	-3.58914294065877	3.36729582998647	1.43075807686395	-5.1431383959417	-2.71522644785911	2	2
1	73	79	5.7	1	3	7	0	0	22.5	24.8445105462412	22.2849	87	9.7	97	3.40119738166216	-1.10819209548569	-1.26026123034314	.560439280561786	3.3322045101752	-5.53245104247451	-9.54692131092743	-5.33471036586375	1	1
1	73	86	10.5	1	3	3	2	1	22.5	29.7527444341849	19.37624	119	12.7	100	3.40119738166216	.155187312617878	-1.47162624706328	-2.25657831015321	3.29583686600433	-2.75660660690986	-3.09833024549382	-3.13946676276915	3	2
1	73	62	5.1	1	3	6	2	1	0	24.451968126945	12.1246	66	10.7	97	3.3322045101752	-2.11594861127618	2.05090682844714	2.03254682017306	3.25809653802148	.811402494606483	-1.2355629141123	-8.25570430965918	1	1
1	73	66	7.1	1	3	6	1	1	30	22.0850186120717	14.720655	81	13.9	100	3.36729582998647	-2.76275907991257	1.64675030862103	2.58683565039863	3.36729582998647	2.01324994209563	-2.54889364181325	-.420084642176984	1	1
1	48	75	5.7	1	3	7	0	0	4.55	26.1627698035636	18.45133	192	11.4	99	3.40119738166216	5.93822250209802	3.62462888245404	2.97106501724487	3.40119738166216	2.68242654111057	5.7478147086271	4.36398157470672	5	4
1	74	60	6.4	1	3	6	1	1	33	26.5337588296461	17.32768	193	11.1	96	3.29583686600433	-1.93757024909526	-1.21963206312607	2.62263557127381	3.36729582998647	-.106013731611415	2.57991261581521	.550144853276233	5	4
1	71	70	6	1	1	2	2	1	27	21.7596409659241	11.02427	134	27.3	63	3.29583686600433	-8.93729909120448	-4.58893522657532	-5.1487365942588	2.99573227355399	-5.06901286397806	-7.12685927155918	-7.0894908519717	3	3
1	47	79	5.7	1	3	6	0	0	0	20.9572742022715	27.46658	216	9.4	82	3.40119738166216	-.618727574180722	4.8080308896029	2.85826494801417	3.36729582998647	4.95931072803581	-.267771938034539	4.98563990717122	5	4
1	40	65	5.9	4	3	5	0	0	1.05	22.6941947248679	8.42566	102	6.9	94	3.3322045101752	1.40303080623868	2.55610247822979	4.13939614625248	3.40119738166216	2.96176584481892	2.7855850511077	2.84728293371805	2	2
1	73	68	6.1	1	3	6	2	1	0	30.2188577882238	21.3866	131	23	86	3.29583686600433	-4.42057098947577	-1.2457274541784	-2.17660616633998	3.40119738166216	-3.59697896140669	-.984779454542052	-4.40984520176783	3	3
1	62	72	5.7	1	4	7	0	0	7.5	24.266658526907	27.68361	115	11.8	100	3.25809653802148	.731081575356668	2.91438281148118	.708646995704254	3.40119738166216	1.75834183873428	.807165847564089	4.0236619950306	2	2
1	65	64	5.7	1	1	2	2	1	0	26.5468696915582	20.7679	123	23	52	3.29583686600433	-2.9105912123055	-1.517502433638	-.938832457574458	3.25809653802148	-2.04784700668875	-6.30174083399192	-.908699758486144	3	2
1	61	80	6.8	1	2	4	0	0	0	31.5268347550513	8.34584	90	11.7	60	3.3322045101752	-3.06391364718533	-1.14241346614137	-2.19145815563343	3.04452243772342	-2.99793946800752	-5.76955546901333	-5.30063833984823	1	1
1	51	61	5	1	3	7	0	0	.8	20.7756232686981	23.77366	204	13.7	100	3.40119738166216	4.35624515869035	2.51022629165506	5.4028609723829	3.36729582998647	3.41574389254037	3.12516873744907	4.95955483735786	5	4
1	74	75	6.2	1	3	7	2	1	27	21.0771952275208	13.54232	85	15.5	90	3.3322045101752	-1.28541642040666	-1.42171032303913	2.00266442691425	3.3322045101752	-10.9694912096975	.573825827641418	-5.33471036586375	1	1
1	60	84	6	3	4	6	0	0	0	27.994736989446	25.78696	113	16	99	3.2188758248682	-2.20531287924238	.385432401290801	.132477692724803	3.29583686600433	.0916603854403812	-.821752963879705	-1.33150054906864	2	2
1	55	63	5.7	1	3	6	2	1	10	27.0219553387127	20.37014	101	12.6	76	3.17805383034795	1.57876537859516	1.28322295601198	-1.49491683514527	3.40119738166216	2.20184358095752	4.14963099417887	-.199438544955182	2	1
1	51	85	5.6	4	3	6	0	0	50.4	32.1799307958478	10.64841	138	10	93	3.3322045101752	1.28008306612008	1.19899246030069	2.39070268847453	3.36729582998647	.811402494606483	-.872492899989214	3.07343344899266	4	3
1	60	78	6.9	1	3	3	1	1	68	31.1345807515033	19.33828	78	12.7	84	3.29583686600433	-1.97247134379693	-1.42171032303913	-6.62885999133004	3.40119738166216	-1.02330340696762	-7.86210113463898	-5.72660505659479	1	1
1	41	72	5.7	1	3	7	0	0	1.8	25.3422004132231	20.97898	103	9.9	92	3.3322045101752	8.66545402932474	4.93813757188891	4.78876452287511	3.40119738166216	5.95110572221987	6.35126994118717	6.99182085376565	2	2
1	80	96	5.4	1	1	4	2	1	26.4	22.662708672476	23.81026	141	13.9	90	3.36729582998647	1.02160328673987	-.391538227951445	4.47659140124864	3.3322045101752	.342019544302464	1.28191124644933	-.199438544955182	4	3
1	48	75	4.7	1	4	7	1	1	0	17.2913594059909	19.6649	107	10.7	94	3.36729582998647	3.36606503607161	2.32268180790675	1.15732753307508	3.40119738166216	3.89955234032059	3.80699261379553	4.48484955878554	2	2
1	49	56	5.2	1	4	7	0	0	0	25.9043101026809	19.35126	141	13.8	92	3.36729582998647	.875950020808187	4.63502018201932	-.457499014938036	3.40119738166216	6.12726684440297	-.778993445181499	-.297240249990649	4	3
1	44	83	5	1	3	6	0	0	37.5	21.1616002745289	12.2802	222	12.9	90	3.40119738166216	2.70577088190677	.382460240013642	4.18500985155047	3.40119738166216	3.12859338708872	-1.23108763224075	3.60434213549171	5	4
1	48	65	5.6	4	3	6	0	0	34	23.000237189946	13.9762	109	9.9	93	3.29583686600433	3.1201068560539	.939476398925328	-.865927995137187	3.36729582998647	3.30462795841012	1.94551923358453	2.00549330371321	2	2
1	49	81	5.3	1	4	7	1	1	40	23.9868703446535	11.3911	205	16.2	100	3.40119738166216	2.93290901762265	3.58102755395981	1.6723905590528	3.40119738166216	3.92271426422098	-2.88392712177315	.723733811391757	5	4
1	56	52	5.3	1	4	7	0	0	5.5	23.8894628099174	26.89754	177	7.9	89	3.3322045101752	1.2205269512142	1.13858249756123	3.09676326756992	3.36729582998647	3.85614669799812	-.703862926502502	1.83074207496832	5	4
1	64	76	7.2	1	2	2	0	0	0	32.2621298046629	17.23096	119	16.3	89	3.29583686600433	-3.23580810874413	-1.58719915318455	-3.9011150721062	3.3322045101752	-2.05875714519754	-3.34291489937233	-4.43415171133028	3	2
1	78	80	7.9	1	3	6	0	0	0	27.1267361111111	10.95571	218	20.6	90	3.3322045101752	-.10341348482399	-2.37991084049977	-.133629722034424	3.13549421592915	-.523254613168784	-6.30174083399192	-.132078734890567	5	4
1	74	57	6.1	1	2	6	2	1	22.5	26.5731292517007	5.94061	94	12.5	94	3.3322045101752	.41928247785774	1.80522724003986	3.14451701574063	3.29583686600433	1.83848464722084	1.66637313708745	1.61698876661541	1	1
1	52	76	5.1	1	4	6	1	1	22.5	22.4220240702656	25.90902	133	11.6	90	3.3322045101752	4.51101665184064	-.601835668499321	2.1672372044419	3.29583686600433	1.29999557780074	1.82296078616313	3.54489340902005	3	3
1	49	61	5.8	1	2	4	0	0	14.5	31.0752486395196	8.6623	77	13.3	84	3.3322045101752	3.80978675059041	3.26337638792549	2.28695114664138	3.40119738166216	3.41574389254037	5.82870301272263	1.20976058238051	1	1
1	65	63	10.6	1	1	2	2	1	6.75	27.3099681383705	6.59056	110	9.8	68	3.29583686600433	-5.47306872889471	-2.36310220625453	-4.21396931423941	2.99573227355399	-3.55357331908422	-2.76816873784146	-3.55456691289788	2	2
1	62	86	5.8	1	1	2	2	1	14	25.4325259515571	34.52926	74	11.1	61	3.25809653802148	-5.22839293485784	.592757680561518	-4.71978219247905	3.25809653802148	1.13639352315811	-2.72098898959596	-2.90626999599783	1	1
1	46	73	4.8	4	3	6	0	0	28	19.1989603024575	10.61386	148	9.2	96	3.36729582998647	7.26993826400116	-.163364576986065	.320042172629597	3.36729582998647	.888446366327556	3.12516873744907	-2.38664068486452	4	3
1	46	82	5.4	1	4	7	1	1	0	30.2469135802469	23.39974	166	13.1	92	3.36729582998647	3.03826567916129	.128191197995939	-.964416478172773	3.40119738166216	-.867639104929991	-1.65372260437059	-1.44667287227066	5	4
1	59	74	5.3	1	2	2	2	1	0	26.1455189077636	13.07135	106	12.9	80	3.3322045101752	-1.28917305330233	.910408846595845	-.493068999278103	3.40119738166216	.202902870432318	-.565376708279563	-1.0477298654359	2	2
1	44	60	5	1	2	6	0	0	0	29.7490305003453	22.36183	153	9	93	3.3322045101752	2.45183128267143	-.174926191873647	2.29918479618722	3.40119738166216	-.867639104929991	1.82296078616313	5.73996630227978	4	3
1	56	106	6	1	3	7	0	0	0	33.7676336569288	5.54508	121	23.3	96	3.29583686600433	.0952198376705419	1.49983499208978	-2.91694479081211	3.40119738166216	.19059690461523	-.784044000000842	-5.12996652972332	3	2
1	48	81	6.9	1	2	2	0	0	0	29.8279789788015	17.51607	109	14.7	75	3.3322045101752	-.368234033500463	-1.34449172605443	3.76257059153681	3.36729582998647	1.328975722647	1.97551622099134	4.43444335857027	2	2
1	56	78	6.9	1	1	4	2	1	30.75	27.5195431755833	17.30398	124	16.5	77	3.3322045101752	.53234145298786	1.29775673217672	-.463439997027113	3.40119738166216	2.35623860654854	1.28191124644933	-.132078734890567	3	2
1	47	72	5.1	1	3	6	0	0	0	22.662708672476	14.36542	123	9.4	96	3.40119738166216	3.23207308002199	2.16123271521075	1.82684999523315	3.40119738166216	.96295168515541	.842366826154531	1.45912001605739	3	2
1	71	100	6.8	1	3	7	2	1	27.5	23.9394809920521	11.5513	81	15	92	3.3322045101752	2.43739570167527	.49171855060499	1.29733736959524	3.40119738166216	1.84672968197471	1.05049981255246	.270766563713649	1	1
1	59	83	6	4	3	7	0	0	30.75	21.5619092627599	18.6748	172	14.6	92	3.40119738166216	8.9807741112295	.058494478449393	3.41130811806033	3.36729582998647	1.21785978851676	4.31961481971398	3.96930205001858	5	4
1	60	59	5.8	1	2	2	1	1	39	28.8903690744649	15.13133	112	12	54	3.29583686600433	-7.20862737783639	-.206268602283629	-3.16873599658975	3.3322045101752	-1.28330342789188	-4.47629490044529	-5.69901855297881	2	2
1	60	73	6.8	1	1	1	2	1	13.5	32.3354632313104	13.77316	231	8.5	62	3.3322045101752	-1.97980429754584	.315735681744255	1.11862266963697	3.13549421592915	.50248589256275	-2.54889364181325	-.757786446836821	5	4
1	58	62	5.6	1	2	4	0	0	15	27.9309660781591	14.70616	112	9.9	68	3.25809653802148	-2.3654141359469	-.954868982393053	-2.27078958014676	3.40119738166216	1.84672968197471	.234254867007184	-2.35811586028946	2	2
1	71	81	5.6	1	2	3	2	1	22.5	26.0261748958953	13.95406	115	17.4	92	3.3322045101752	1.36128028083803	-2.20392797163904	-.342389153679808	3.2188758248682	-.523254613168784	2.6948215530158	-.757786446836821	2	2
1	51	70	5.9	1	3	6	0	0	0	29.8158479077906	6.61448	137	14.1	82	3.29583686600433	2.17454078176576	.662454400108064	-1.0355498871742	3.36729582998647	-.451974781968105	.878231217218968	-.420084642176984	3	3
1	59	98	8.3	1	1	1	1	1	112.5	26.2723622958761	7.31553	66	9.4	92	3.3322045101752	1.96133229320055	-2.78179250224539	-.813344766886255	3.36729582998647	-2.95453382568505	-.18173215288714	-2.14646861253233	1	1
1	73	70	6.3	1	3	5	2	1	22.5	23.0954090072095	9.39926	103	16.1	87	3.3322045101752	-.960409793845552	-2.24752930013326	-2.31828993730965	3.29583686600433	-2.26092602632312	-3.7021248182407	-6.3839122977709	2	2
1	51	64	4.5	1	4	7	0	0	2.8	22.9926244438472	29.49128	145	13.3	94	3.40119738166216	.828508824254057	2.22391753603072	.499663119407128	3.36729582998647	2.2558520796399	.958997969040429	3.39854349157873	4	3
1	72	72	5.8	2	3	7	2	1	27	22.9748119478345	12.96245	66	13.5	96	3.29583686600433	3.21103939194151	-2.58602883786225	1.82329036340597	3.40119738166216	-6.54855068614387	2.25415282778613	-2.91187071507259	1	1
1	58	75	7	1	3	4	0	0	0	33.994063008714	9.91199	77	19.6	77	3.3322045101752	1.08969176597937	-.728970189508173	-3.1723820596036	3.25809653802148	-.767126027159658	.856883386222284	-6.3839122977709	1	1
1	72	61	7.8	1	2	4	0	0	19	24.2135021064252	13.77704	156	15.6	89	3.29583686600433	-.420223319293246	-1.67667666825349	-2.63092211440873	3.3322045101752	.342019544302464	-9.54692131092743	-2.54402428863157	4	4
1	53	76	5.9	1	4	3	0	0	0	28.0879260713371	15.30654	182	9.6	87	3.3322045101752	1.71925346133714	2.06544060461188	-1.46167790607671	3.36729582998647	2.09187037241219	1.65068025679668	-.275678972203347	5	4
1	73	54	12	1	2	4	1	1	75	24.1516725033209	12.03671	150	13.9	64	3.29583686600433	.654571751437511	-.93104844942123	-.751841592134639	3.29583686600433	-5.80602630566247	-3.29882165982364	-5.28428649472571	4	3
1	73	94	6.6	4	3	7	0	0	0	26.2287413545391	17.39412	98	11.5	90	3.3322045101752	-2.10114453238641	-.249869930777853	-1.06523134219412	3.40119738166216	-.309632620470785	-2.99766228094321	-3.84257717259294	2	1
1	44	58	6.2	1	3	5	0	0	13	23.9754143024244	19.6197	141	9	97	3.40119738166216	4.18852496648841	3.25812936856783	5.46069233497981	3.40119738166216	5.3332725181324	5.9147114696226	4.95955483735786	4	3
1	42	60	4.6	1	4	7	0	0	0	24.7879893059396	16.78298	127	13.4	98	3.29583686600433	4.6324147669794	2.54156870206504	2.0553951531386	3.40119738166216	3.94562308639798	3.92178738946816	1.59417444695122	3	3
1	72	74	5.4	2	1	1	1	1	45	27.6849447105361	25.98744	54	24.9	50	3.17805383034795	-10.3126433095936	-4.22540787396627	-8.00485118648572	3.29583686600433	-9.1980008358574	-12.6654497434365	-9.37777033856138	1	1
1	60	73	6.8	1	2	3	2	1	60	22.8113165515705	29.34684	102	11.1	94	3.3322045101752	4.14630683342218	.200162775622986	.508475150590857	3.36729582998647	1.43869582946894	1.09558362646142	1.74910621804411	2	2
1	57	96	6.3	1	1	2	0	0	10	28.2431079833335	24.33904	96	10.2	83	3.25809653802148	.926295250879875	-1.41646330368147	-.212872881908276	3.29583686600433	.159497228109847	-.259629956529379	-1.53655313321012	1	1
1	55	86	10.8	4	2	5	1	1	0	30.0838290968091	3.65112	77	17.5	92	3.25809653802148	-.746061910173756	-3.04428072489791	2.20977190151231	3.40119738166216	-5.70054786119092	.306520165938755	-.981375662740533	1	1
1	48	81	6	1	3	1	1	1	34	29.585541371899	19.75711	149	15.8	33	3.29583686600433	-3.76228630192534	1.79069346387512	-2.53298086653577	3.36729582998647	1.17318486974768	-10.3616717298923	-5.92886110877316	4	3
1	56	86	5.8	1	1	3	2	1	0	26.929171353273	13.31112	99	13.5	90	3.29583686600433	4.32300530832511	.49171855060499	2.38352750105681	3.3322045101752	-.0165373432115607	2.24108636384167	.824553710258999	2	1
1	48	86	5.4	1	3	7	0	0	8	26.2827699366689	17.72714	171	10.2	98	3.36729582998647	4.73393309084603	-.264403706942594	2.38864623595555	3.40119738166216	-2.4910956471886	2.93269141229066	2.55291421984425	5	4
1	41	62	5.5	1	3	7	0	0	0	26.4721074380165	25.15298	87	10.9	93	3.36729582998647	2.98579946292655	2.33949044215199	-.0265227357683513	3.40119738166216	4.76138350926063	4.92469476664598	5.29624292676939	1	1
1	43	62	6.3	1	2	3	0	0	24	26.643598615917	18.68471	112	12.8	81	3.3322045101752	-.239303288131436	4.04034701716773	-2.85801860011403	3.3322045101752	1.1758499735026	1.55244254338362	-1.84584596182965	2	2
1	55	64	5.2	1	2	4	0	0	0	27.1707711874205	17.41905	103	8.5	72	3.3322045101752	-2.5526447595784	.229230327952468	.234597859093832	3.36729582998647	-1.69710132091803	-2.96944716426821	-2.5844354991119	2	2
1	74	76	5.7	1	4	7	1	1	0	20.8359588321781	29.51816	96	7.9	96	3.3322045101752	2.70572841448706	.630414686501423	3.86048343782486	3.40119738166216	-1.9811528896042	.562275015670588	-1.13549469075285	1	1
1	46	77	4.9	1	3	7	0	0	0	28.0763192851105	24.84491	142	8.2	91	3.3322045101752	1.4319863573097	2.31970964662959	5.23513970217514	3.40119738166216	.831465481741389	.842366826154531	4.44245449865558	4	3
1	55	59	6.2	1	3	6	0	0	0	29.3962214295151	15.85878	143	11.6	98	3.40119738166216	-1.05845555037658	2.97479277422064	2.39390609753788	3.3322045101752	-.66856916056989	-1.06494978868294	-.0979890379522831	4	3
1	55	85	5.1	1	3	6	1	1	0	24.2512783053324	19.14089	153	11.3	95	3.3322045101752	6.24904000854047	4.11529075607194	3.19099391464784	3.36729582998647	3.45914953486284	5.65196827678202	1.85087924672686	4	3
1	47	68	5	1	3	6	0	0	5.1	24.8970602317342	13.36525	126	10.5	89	3.3322045101752	3.85235814440842	4.11529075607194	3.7595629531547	3.36729582998647	4.077109289812	.482965765463195	1.73419817930249	3	2
1	73	57	5.5	1	2	3	0	0	16.2	26.4875603064989	24.823965	156	13.5	90	3.29583686600433	-7.26835179770595	-2.83923030370769	-3.25641361624919	3.29583686600433	-3.55357331908422	-4.47629490044529	-4.43415171133028	4	4
1	52	87	5.9	1	1	7	0	0	0	29.6744212088127	10.73524	103	11.1	94	3.36729582998647	3.01742035266863	-2.57446722297467	2.33388480635306	3.36729582998647	-6.52096636860591	2.28913084989877	.824553710258999	2	2
1	58	81	15.3	4	3	6	2	1	68	28.3737024221453	7.49914	44	18.6	68	3.2188758248682	-9.0277373675832	-3.09944366827971	-8.27610524306308	2.99573227355399	-.0209055564236508	-12.7876483396527	-7.0894908519717	1	1
1	58	109	6.4	4	1	4	1	1	15	33.0812854442344	11.603105	100	11.2	71	3.36729582998647	.473392749813576	-.350909060734381	-1.4490542762356	3.25809653802148	.533459018206439	-3.00801745634816	-3.13946676276915	2	1
1	58	76	6.2	4	1	1	0	0	3.75	37.6184125029924	7.39137	197	10.4	76	3.29583686600433	-3.79207208744494	-1.09249754211722	-3.87895734415575	3.40119738166216	-2.05875714519754	-2.58023199139269	-5.31380437043757	5	4
1	56	81	5.3	1	4	7	1	1	0	23.2438016528926	17.9339	161	9.9	89	3.3322045101752	-1.72211434183455	-.264403706942594	-.640319764288499	3.40119738166216	.788493672429485	-4.10907336516261	1.82119272578714	4	4
1	53	74	5.4	4	3	6	0	0	0	25.1115831477197	14.97126	167	10.3	93	3.29583686600433	-1.87760299313941	3.33307310747203	-1.06941102774129	3.40119738166216	-2.18217904514487	-2.97849048579424	-3.51930445370479	5	4
1	53	65	5.3	1	1	1	0	0	22.5	21.6712580348944	13.68409	80	13.6	60	3.29583686600433	-3.15426691279593	-1.24642475737506	-4.05677298669411	3.25809653802148	-2.28383484850012	-.939121401499309	-2.1236959596571	1	1
1	72	106	9.4	1	3	4	1	1	26.5	22.3093564088697	6.1034	136	16.8	76	3.29583686600433	-2.21273530379864	-1.59244617254221	-1.30223321106655	3.25809653802148	-4.75712387603055	-6.22286693221486	-2.90626999599783	3	3
1	45	57	5.7	1	2	4	0	0	37.5	19.0677420186039	28.63512	179	13.5	87	3.36729582998647	1.89106168215167	3.81217336620235	-.978582127461693	3.29583686600433	4.8276979737601	-1.35193448987493	.381826247951761	5	4
1	76	96	5.7	1	2	6	0	0	15.05	27.0168598885127	8.65355	80	14.6	90	3.40119738166216	-4.01171400292202	-5.44502903790717	-2.79196806220064	3.29583686600433	-9.1980008358574	-8.20833040704573	-3.55456691289788	1	1
1	73	65	5.8	2	3	6	1	1	2.2	34.1985568209022	29.471865	104	16.4	91	3.3322045101752	-3.29887638778533	-.146555942740824	-1.76623373154698	3.36729582998647	-2.1251981605587	-7.86210113463898	-1.98596724292395	2	2
1	77	59	5.2	1	3	6	1	1	18.75	23.5862767733309	20.49663	117	13.5	88	3.3322045101752	-.965435172969247	-.0884208380818591	2.13338779111117	3.2188758248682	1.43075807686395	-5.09684961130767	-2.96847603215711	2	2
1	41	56	4.3	4	2	6	0	0	8.4	23.2540756920164	21.0843	113	11.5	90	3.29583686600433	.490595966061006	.561415270151536	.181001150367463	3.40119738166216	-4.81423131147841	-.956282531197809	-.915613530605891	2	2
1	79	70	6.1	1	2	6	2	1	35	25.5036157024793	30.72916	96	9.9	92	3.25809653802148	-2.18157106888288	-4.26079002182567	1.20234411749525	3.3322045101752	-9.1980008358574	-2.73980895468235	-1.94706687645062	1	1
1	48	66	6.2	1	1	4	2	1	17	32.0208038192086	26.0572	89	7.6	56	3.29583686600433	-2.76394894872942	.703083567325128	-.0714881226510567	3.36729582998647	1.60679264818535	-2.63219255225582	-.0646165805319578	1	1
1	44	67	5.1	1	2	7	0	0	.4	19.9111111111111	31.708	122	18.2	95	3.40119738166216	1.46013954245333	1.44169988743081	1.64846820045561	3.40119738166216	4.14355030517316	2.25415282778613	2.10510904196751	3	2
1	52	74	5.9	1	2	2	1	1	27	24.2202268431002	17.43126	84	31.9	78	3.29583686600433	-1.2637720905315	2.0363730522824	-5.54280185981964	3.40119738166216	4.76138350926063	-2.96944716426821	-2.90626999599783	1	1
1	43	75	5.6	1	1	1	1	1	0	25.9094569517874	10.484	124	8.7	61	3.25809653802148	-1.49349726594183	.572976885039117	-6.08145983109719	3.3322045101752	.811402494606483	.865660314157944	-5.69901855297881	3	2
1	59	77	7.5	1	3	6	2	1	5	34.1903311535131	11.89924	87	14.8	97	3.36729582998647	8.44076199906912	2.9602589980559	7.23652158969782	3.40119738166216	3.29117926700812	8.04963679866003	4.44245449865558	1	1
1	44	72	4.9	1	3	6	0	0	0	25.5102040816327	11.78063	168	8.6	88	3.40119738166216	1.02280283777618	4.90907001955943	4.75506850867636	3.40119738166216	3.72478704544579	.344219432710386	8.12540683238324	5	4
1	57	73	7.9	1	1	1	2	1	30	27.170631566236	12.26882	113	22	82	3.29583686600433	.955828658545323	.102095806943616	-2.66228707333596	3.04452243772342	4.18682939663394	.773913396620513	-.848628041415578	2	2
1	48	64	5.7	1	3	7	1	1	0	26.5957446808511	23.0806	175	14.7	93	3.40119738166216	7.60687158777779	3.71113423624582	2.04507004886314	3.40119738166216	3.41307878878545	3.57899485048174	1.91652521118739	5	4
1	60	101	7.4	1	1	1	2	1	29.9	24.4235945683302	6.196795	166	14.7	12	3.17805383034795	-2.75741340097399	-3.08193773083781	-3.75366304453119	3.13549421592915	-8.65132091210892	-8.20833040704573	-5.69901855297881	5	4
1	47	64	6.1	1	2	3	0	0	1	28.8638356313188	18.83705	243	13.3	87	3.29583686600433	.957252621717838	-.550712462566938	.0436328356820281	3.40119738166216	1.1621481803772	-.397039219820363	-.783073263286668	5	4
1	50	82	16.7	1	3	4	0	0	17	30.654274832465	18.366	114	6.9	89	3.3322045101752	3.60148138514129	.344803234073737	-.956247136631358	3.40119738166216	-2.1251981605587	1.46070580936083	-1.56634625878024	2	2
1	44	49	5.4	1	3	6	0	0	3	26.9911886323157	3.16772	101	9.9	91	3.3322045101752	-1.85449879260613	1.06363875865702	.630577905278027	3.3322045101752	-.00550065384108311	-2.32974327064809	-1.94706687645062	2	1
1	44	61	5.3	3	3	4	1	1	17	30.9443303948798	21.6439	100	13.1	92	3.3322045101752	5.61393672300559	2.36033881384665	-.251772970815603	3.40119738166216	4.76138350926063	7.06606173003861	3.26139349171454	2	1
1	73	85	5.9	1	3	7	0	0	0	23.5078053259871	11.12274	120	10.7	95	3.29583686600433	-.661892380534428	.780302164309835	1.33301710270508	3.36729582998647	-.930854632663979	-2.45746084044352	3.69211109002267	3	2
1	60	75	10.4	1	2	6	2	1	30	43.3114422239484	11.36336	93	10	91	3.3322045101752	2.39603807708095	3.27791016409023	4.15406808472601	3.40119738166216	3.89955234032059	-1.65372260437059	3.57749648101214	1	1
1	77	68	5.9	1	2	3	2	1	10	29.3523545006944	11.1224	94	17.1	69	3.3322045101752	-1.95252235733308	-3.45475184025395	-3.18840051922927	3.3322045101752	-8.65132091210892	-3.34291489937233	-5.30063833984823	1	1
1	55	72	7.6	1	1	4	0	0	35	31.7206468368567	6.83918	100	10.6	91	3.36729582998647	2.29850402830929	1.26868917984724	-2.30196073873517	3.3322045101752	1.56224428027797	-.0949214012459304	-2.14646861253233	2	1
1	59	75	5.1	1	1	5	0	0	0	24.1665293568408	8.48016	125	16.3	94	3.29583686600433	4.54060779935268	.171792526490162	-1.43548705964678	3.40119738166216	-3.25424339867717	2.93269141229066	3.69211109002267	3	2
1	78	76	7.1	1	1	1	2	1	8.75	28.1121932074369	11.31422	208	16.5	67	3.29583686600433	-4.35184801128959	-2.4611691749339	-2.20190798507038	3.25809653802148	-4.29567867833152	-8.20833040704573	-5.30063833984823	5	4
1	44	80	5.1	1	3	6	0	0	0	23.1904970496534	43.95106	119	12.1	96	3.3322045101752	6.64875062642104	1.34066075747428	2.97261422653289	3.40119738166216	1.6936039328303	5.2544524205114	5.13949769672238	3	2
1	47	57	6.1	1	2	6	0	0	0	27.0416441319632	28.908965	145	9.4	88	3.40119738166216	4.01716589410432	1.61768275629155	-.416915234687265	3.40119738166216	.931978559511721	2.14441346392266	5.47930842404434	4	3
1	57	63	5.8	1	3	4	0	0	6	27.7697979507804	18.13486	93	12.2	94	3.36729582998647	.837078793270238	1.71644702816757	-1.49073329386273	3.40119738166216	2.62162301540811	2.46078090156788	.270766563713649	1	1
1	74	82	6.4	1	2	3	2	1	2.7	26.7678679921457	22.385395	136	10.8	86	3.36729582998647	-1.3640875980137	1.14155465883838	-.0154702086207403	3.36729582998647	.666341048928765	-1.36508727339188	-1.74152854241709	3	3
1	71	78	7.6	1	3	4	2	1	35	28.6661291767446	9.01936	86	30.6	82	3.29583686600433	-3.53170392403489	-3.12553905933204	-4.22299996399709	3.3322045101752	-3.55357331908422	-4.47629490044529	-5.31380437043757	1	1
1	49	82	6.1	1	1	2	1	1	30	30.2469135802469	10.88336	117	12	61	3.29583686600433	-.867615242257014	-.0768592231942774	-4.47817408488682	3.40119738166216	2.20978133356251	-2.82507906616219	-4.24190841575436	2	2
1	54	84	5.9	1	2	6	0	0	9.45	30.1296989383989	10.57812	47	9.6	94	3.29583686600433	3.56379719905502	4.51944727589805	-.424530151225851	3.36729582998647	2.49408600397207	2.5709979404788	2.68261568531032	1	1
1	51	59	6.3	1	3	6	1	1	18.75	30.3871052979258	30.96788	136	12.3	98	3.36729582998647	1.54497458311393	.688549791160387	2.7067316657006	3.3322045101752	.385425186624934	1.4983525660007	3.91693917722557	3	3
1	56	89	9	1	3	4	2	1	6	39.1985717119619	10.55792	155	12	86	3.29583686600433	1.75659548257366	1.40107072021375	-1.55814410244717	3.36729582998647	.640333289986286	.164590760402814	2.41885583327595	4	3
1	60	51	6.3	1	3	6	2	1	12	28.7273771904625	23.8977	128	14	95	3.36729582998647	7.18449581160897	3.71113423624582	3.67391311204376	3.40119738166216	3.78983223349865	2.48889411075931	-.197857775666295	3	3
1	48	68	4.9	4	3	6	0	0	18	22.2040816326531	33.57108	120	11.6	96	3.36729582998647	1.67803400813476	.209449532430067	5.1581517422713	3.36729582998647	-9.2802805868117	.200113504919315	.777987282895762	3	2
1	51	67	5.5	1	3	7	0	0	0	22.7833088854905	25.37664	171	24	100	3.36729582998647	1.71955348553639	-2.56114072871817	-2.47846334387361	3.36729582998647	-2.19138607419647	3.05680448125527	-.275678972203347	5	4
1	55	91	5.7	1	2	4	0	0	80	29.0695203529142	16.38226	92	12.1	80	3.29583686600433	-2.60643959445651	-.605178102752084	-4.28553086201495	3.3322045101752	.636763750593379	-3.09846936359243	-5.53276904493989	1	1
1	40	62	5.5	1	1	4	0	0	0	23.0776266631018	25.96568	129	11.9	75	3.3322045101752	-1.36450664815746	2.41146201977903	.197640815505165	3.40119738166216	5.95123227308156	.553535565798431	2.9411662358023	3	3
1	52	87	6.3	1	2	2	1	1	24.75	23.4599042085191	15.89408	156	14.1	61	3.29583686600433	-1.72336230994107	-.235336154613111	-3.54720361456921	3.36729582998647	1.43075807686395	-3.73541504407834	-2.1236959596571	4	4
1	44	68	5.1	1	3	7	0	0	11.4	25.6611520347784	22.5417	129	8.4	91	3.29583686600433	4.2924454387843	-1.81430522797766	3.04469433550056	3.36729582998647	-3.06722631841077	2.10064938104614	3.21438644641563	3	3
1	40	57	5.3	1	3	4	0	0	0	22.272724329714	7.01006	147	9.1	72	3.40119738166216	.612096421034818	3.31853933130729	1.38614302872249	3.40119738166216	4.53915164100014	-.810787830231995	.408833049222475	4	3
1	50	82	5.4	4	2	5	2	1	14.8	28.2312228217563	13.48178	53	24.1	88	3.29583686600433	1.97380047230408	-1.95894568642842	-.488789679190149	3.40119738166216	-3.59697896140669	-7.23977368587301	-5.10713005560533	1	1
1	46	65	5.2	4	2	6	0	0	0	26.4875603064989	27.17764	88	12.5	80	3.36729582998647	2.86197729106883	1.38653694404901	-3.48547810239787	3.29583686600433	-.69954228621358	1.60140290668623	-4.8073507840597	1	1
1	43	65	4.6	4	3	7	0	0	3.5	25.8734786892098	27.90306	110	8.8	92	3.3322045101752	2.60182850132119	3.68206668391634	1.47313403599182	3.3322045101752	4.91590508571334	4.92469476664598	3.37749710941763	2	2
1	49	59	4.8	1	3	5	0	0	0	22.7796241362018	12.52388	80	12.8	68	3.29583686600433	-.347690144889642	-.481015743020392	-1.7953129830809	3.40119738166216	.0161388918893054	-2.02249645483535	-2.2855039652948	1	1
1	71	85	5.4	1	4	5	1	1	19	26.7949380165289	13.5018	95	12.9	95	3.29583686600433	1.63032415889905	1.41560449637849	-2.82102156459371	3.40119738166216	1.03236508642036	.164590760402814	-.784490952299776	1	1
1	48	70	5.8	4	3	7	0	0	0	27.1669192713546	25.23708	241	12.4	85	3.29583686600433	-3.94822202999139	-.233061296532611	-3.3969205298312	3.40119738166216	1.80497296868393	-3.34291489937233	3.85712926037676	5	4
1	43	46	5.1	1	4	7	0	0	0	23.2459847844463	15.38609	124	10.8	97	3.36729582998647	7.87693083181213	5.12568205563722	5.4297052198363	3.40119738166216	5.59878347785367	5.64692814130869	7.99360741420044	3	2
1	58	76	6.2	1	1	4	1	1	0	27.5726897491051	20.96914	111	11.8	86	3.3322045101752	-.912152045850503	1.31456536642196	-1.74976876223543	3.36729582998647	3.03487533633847	.748473701074528	-1.74152854241709	2	2
1	54	68	6.1	1	2	3	2	1	40	26.5831758034026	21.81868	111	11.5	82	3.29583686600433	2.93679435868229	-1.69645746377589	-2.21500294283248	3.25809653802148	-.757918998108051	-1.23108763224075	-.908699758486144	2	2
1	48	68	8.6	1	3	7	0	0	3.75	27.1020408163265	4.9489	105	11.6	60	3.29583686600433	-1.50881496877941	-.0477916708647953	-5.824298742141	3.2188758248682	-.964926695073148	-3.64508952078933	-5.30063833984823	2	2
1	46	75	7.7	1	1	6	1	1	42	25.3934311203181	12.29998	156	13.2	82	3.36729582998647	7.13799795847128	-.203993744203129	-1.67851382528774	3.40119738166216	.887177089880947	3.53965259524553	-.275678972203347	4	4
1	48	70	4.8	1	3	4	0	0	9.8	22.6153344109768	13.68409	149	15	85	3.3322045101752	4.44433586094622	.780302164309835	.979772471384746	3.40119738166216	2.55276999801542	3.9850962338528	4.48720257556899	4	3
1	50	67	5.3	1	3	4	0	0	43.75	20.589665131974	14.27185	115	10.9	90	3.3322045101752	-.310591681236761	-.699902637178691	.798538135313919	3.36729582998647	-3.25424339867717	-.460153193950242	-2.91187071507259	2	2
1	41	73	4.7	1	2	3	0	0	14.25	24.9463579059908	24.38764	107	12.5	93	3.40119738166216	-.0182408152815761	2.90282119659359	-1.35664295530135	3.36729582998647	5.42262235567056	1.40240192874713	-.606920047789164	2	2
1	71	49	4.6	2	2	5	2	1	33.6	29.1385904206884	11.05188	100	22.4	92	3.29583686600433	.110295615598542	-2.1673385418714	-2.88902719938783	3.3322045101752	-1.09284335909426	.989695587972487	-1.98596724292395	2	1
1	77	81	17.5	1	3	6	2	1	7.5	23.3244444444444	25.586515	89	26.7	96	3.36729582998647	1.53698834441399	-.0332578947000542	3.42343948106219	3.29583686600433	-1.9811528896042	-5.76955546901333	.550144853276233	1	1
1	48	80	4.9	1	4	7	0	0	0	22.0140137990282	33.80915	121	9.4	98	3.40119738166216	.998387466850015	1.01144797655237	7.40451836520519	3.40119738166216	-1.5965882431477	1.93352002746479	2.96304671803845	3	2
1	45	74	5.1	4	3	6	0	0	4.5	22.6473769605192	35.65159	96	11.7	87	3.29583686600433	2.22217033990772	.951038013812909	.939994536802208	3.40119738166216	-2.12804399560079	1.32814099643336	-.187500000635532	1	1
1	59	58	6.2	3	4	7	2	1	45	26.4235698242833	13.897025	69	15.2	96	3.40119738166216	8.20517128760751	2.43528255275086	2.38610672827921	3.40119738166216	4.20846894236433	2.20593763637075	1.72778458602476	1	1
1	53	65	5	1	1	4	0	0	0	28.8310590508393	28.958265	137	17.4	78	3.3322045101752	-.867099074458429	-2.07451859254969	-.609104348757873	3.36729582998647	-1.02330340696762	.189601378142754	-2.64497291140537	3	3
1	44	64	4.9	4	4	7	0	0	0	22.2825921064681	17.87606	126	13.5	99	3.29583686600433	-.575274058521288	3.40801684637624	7.40300887546324	3.36729582998647	5.26683150277124	3.07927094534195	4.83697075505097	3	2
1	57	52	5.7	1	2	4	1	1	0	24.1665293568408	21.63406	102	17	89	3.3322045101752	2.79648205201482	2.6862091605158	1.11040505538773	3.40119738166216	3.67713974077293	3.74365623903066	1.02423594201168	2	2
1	55	70	5.3	1	2	3	2	1	25	27.1604938271605	22.92654	124	11.1	83	3.29583686600433	-2.35952055824898	1.22806001263017	-3.13475072757248	3.40119738166216	1.65019829050783	-4.14371514512374	-4.40984520176783	3	2
1	55	70	5.4	1	4	6	1	1	0	26.7949380165289	16.33718	94	10.3	94	3.36729582998647	1.41549593898557	2.59673164544685	1.41418209615289	3.40119738166216	1.19622024278637	1.58637828742307	.389190906437981	1	1
1	73	90	6.4	1	2	1	2	1	22.05	25.7091846855783	7.18798	101	23.5	86	3.29583686600433	-1.0460955848299	-2.07154643127253	-2.53291898119863	3.29583686600433	-6.52096636860591	-4.16827611304008	-5.69901855297881	2	1
1	80	80	5.3	1	2	3	2	1	0	25.3350019840664	8.73925	139	19.9	98	3.3322045101752	-1.14691397980095	-3.33286433860275	3.05076947531934	3.2188758248682	-8.65132091210892	-4.10907336516261	-.814107324762983	4	3
1	71	75	5.2	1	2	4	0	0	3.5	23.566632231405	17.23556	127	12.4	77	3.25809653802148	-2.92093394520675	-4.1296157633674	-2.03884401562391	3.36729582998647	-5.06901286397806	-2.93010341752594	-1.67912592783922	3	3
1	48	55	4.4	1	2	7	0	0	8.5	20.4840123835166	22.36503	112	9.4	96	3.36729582998647	2.15044425371706	3.29244394025497	2.72358112342404	3.40119738166216	5.93073545293609	2.42252467309266	5.73996630227978	2	2
1	41	57	5	1	3	6	0	0	0	24.6853298611111	28.10625	162	12.4	92	3.29583686600433	.834887198232888	-2.65693283931704	-.841374401748447	3.36729582998647	-.447606568756014	2.64758675244605	1.21195109315289	4	4
1	55	82	5.4	1	4	7	0	0	8	25.2433383572526	17.77637	104	13.1	100	3.29583686600433	7.38247748182653	3.56649377779507	3.68504698681709	3.40119738166216	3.83026548991734	7.12606110924864	5.21233029941453	2	2
1	47	87	6.7	1	3	6	1	1	39	24.9680097375238	16.18546	124	9	95	3.29583686600433	5.05973549072656	-3.35789215348281	1.2374466296497	3.36729582998647	-.606496358420818	3.51530258877485	3.57749648101214	3	2
1	45	86	5.2	1	3	6	0	0	11.5	22.5308641975309	29.70488	227	12.4	69	3.29583686600433	3.78623812130104	.804122697281657	-.601891684962943	3.36729582998647	.22030075381231	3.81553073833007	13.5118952773188	5	4
1	80	62	4.7	1	3	5	0	0	64	25.5649539199596	13.18619	88	14	92	3.3322045101752	-.849655849489871	.789588921116916	-1.82665673026343	3.3322045101752	2.70856085091474	-1.36508727339188	-1.67912592783922	1	1
1	74	74	5.4	1	4	7	0	0	0	27.4671984233518	14.73792	102	13.9	89	3.3322045101752	.208445125647195	1.22806001263017	-.404205992209871	3.36729582998647	-2.21315217078856	-1.76323956759906	3.65334034085997	2	2
1	72	68	5.4	1	4	6	0	0	12	27.5971785943296	24.74435	91	17.7	91	3.29583686600433	.549089428091542	-3.35668487157458	-2.56281085896579	3.3322045101752	-4.45444191713463	-1.04949005682082	-1.01856142132809	1	1
1	71	63	4.7	1	4	7	0	0	20	22.5308641975309	29.21994	95	21.4	95	3.29583686600433	4.41821728076979	-.593616487864502	-1.07836670116306	3.29583686600433	-.560118330194561	1.73474988315702	3.43364086049327	1	1
1	43	74	6.6	1	3	7	2	1	.5	31.7955833044283	18.16305	160	14.4	98	3.36729582998647	3.69758665125813	2.39465338553379	-.817418831784612	3.29583686600433	3.04705475129386	2.93059921482213	-.15198267789681	4	4
1	77	67	5.3	1	4	7	2	1	12	23.3509355636275	14.45166	129	17.3	93	3.3322045101752	5.0663603255829	-.824762300107042	-.466923500726356	3.36729582998647	-.106013731611415	.686620121378232	2.52495110755233	3	3
1	77	73	5.3	1	1	1	2	1	18	27.0540811081352	10.9458	168	11.6	75	3.29583686600433	-.835865644350954	-1.71958069355106	-2.73892389308415	3.25809653802148	-1.51657198552284	-2.96307505846272	-7.09019177978681	5	4
1	41	79	4.7	1	3	6	0	0	8.05	21.3867917235693	20.78106	188	8.5	94	3.40119738166216	7.20600842224856	3.69660046008108	2.44899655300424	3.3322045101752	5.04726473826567	4.25387697986649	-1.39227094133032	5	4
1	48	96	6.4	4	1	6	0	0	33	31.2100121719047	12.17939	71	14.3	96	3.36729582998647	-2.50922743491895	.229230327952468	1.26290715195933	3.40119738166216	3.48091563145492	1.61098561565509	2.13467621402741	1	1
1	80	94	5.3	1	1	1	2	1	0	29.7004132231405	30.35532	79	16	60	3.25809653802148	-5.67447596306025	-7.05640809785397	-6.31961141100384	3.25809653802148	-7.26265530565127	-8.20833040704573	-5.06957068153056	1	1
1	79	58	5.9	1	2	1	2	1	45	27.0914493036439	9.45409	136	10.1	35	3.04452243772342	-7.62294772011355	-8.48321483532961	-7.02394912442175	3.25809653802148	-10.4353703534895	-9.14835410475459	-3.7878479293247	3	3
1	78	75	5.8	1	2	5	1	1	0	26.5432098765432	14.30446	120	13.5	96	3.3322045101752	-2.34101609408767	-2.76953358416115	-4.27944880474155	3.04452243772342	-4.45444191713463	-1.62000975580975	-3.55456691289788	3	2
1	80	73	6.2	1	1	2	2	1	0	26.1048894457932	18.08596	221	15.7	80	3.25809653802148	-7.38105892576687	-7.0157789306369	-4.14728592852711	3.3322045101752	-4.51167590344419	-12.7876483396527	-3.55456691289788	5	4
1	78	73	5.9	1	3	2	0	0	60	25.9043101026809	12.06114	164	33.4	85	3.3322045101752	-2.8713342982586	-.624958898274485	-2.8637878112066	3.25809653802148	-4.39534150088935	-5.76955546901333	-2.1236959596571	5	4
1	43	75	5.5	1	1	5	1	1	18.75	24.5152354570637	28.3345	134	12.5	85	3.40119738166216	.787172888957948	2.18101351073315	-2.56068024866128	3.3322045101752	1.00635732747788	-.326672503777258	-.757786446836821	3	3
1	44	67	5.3	4	3	5	0	0	9.6	27.9081381599724	27.41892	283	10.4	99	3.40119738166216	1.61655473188163	1.13333547820357	1.07899611234472	3.3322045101752	-.393724620935327	1.90973152598455	4.00256120183113	5	4
1	41	76	5.7	1	3	6	0	0	0	20.5191340925413	15.4285	181	13	95	3.25809653802148	1.55743794273515	2.15194595840367	-1.20314243959549	3.36729582998647	1.05413118301244	-1.35193448987493	-1.36930691450873	5	4
1	43	70	4.9	1	1	2	0	0	33	20.1736485595239	23.97856	158	19.8	59	3.25809653802148	-2.2722082243169	-.882200101569347	-3.38418980322351	3.36729582998647	-4.72475492307855	.187016968402126	3.33004124235926	4	4
1	41	62	5.3	1	4	7	0	0	0	24.9153159206069	6.89436	115	10.5	97	3.40119738166216	8.3795716511132	2.77271451430758	1.64264645164465	3.40119738166216	.14282304908067	7.0381072227371	3.60434213549171	2	2
1	43	64	5.6	1	3	6	0	0	23.4	23.038752362949	20.90958	95	11.4	93	3.40119738166216	2.57626891580613	.939476398925328	.322115571882722	3.40119738166216	1.6936039328303	4.14963099417887	1.21195109315289	1	1
1	41	89	5.7	4	3	6	0	0	0	22.9974689567211	20.19774	129	17.1	98	3.40119738166216	1.53232427558746	.849998883856381	1.87358747498839	3.40119738166216	1.57145130932958	4.0097165468042	5.29624292676939	3	3
1	40	61	5.6	1	3	6	0	0	0	21.3068181818182	19.49643	129	9.5	86	3.3322045101752	1.05375984917106	4.30283523982025	.538096690616057	3.36729582998647	3.72478704544579	-1.65372260437059	-.707826684634641	3	3
1	42	56	5	1	1	3	2	1	21.75	27.452886842632	15.439275	99	10.9	74	3.3322045101752	1.30743420152455	.48874638932783	-1.27885355023583	3.36729582998647	-.17093236880258	1.46413452044838	-2.09314211829839	2	1
1	41	108	5.8	1	1	4	0	0	25	28.2019080353405	19.74102	177	12.4	82	3.36729582998647	2.26615006502828	1.35519453363902	1.43285902434744	3.3322045101752	2.75336232054551	1.73215044134813	.481917853915021	5	4
1	41	67	6.2	3	3	7	0	0	31.25	25.7370814149675	20.16983	142	12.7	100	3.36729582998647	3.32619730449339	3.10489945650665	3.98624682264241	3.3322045101752	.14282304908067	2.93059921482213	5.34104109749017	4	3
1	43	56	5.9	1	2	7	1	1	20	20.7943762075093	12.50516	202	11.2	100	3.36729582998647	1.25093465016716	2.81334368152465	2.94445070632658	3.36729582998647	1.00635732747788	.641187826018029	.46303849152612	5	4
1	42	90	5.8	1	3	6	0	0	16.9	25.7121986851717	15.05938	101	11.6	97	3.40119738166216	1.04213473028897	.849998883856381	.172877429530678	3.36729582998647	1.83581954346592	-1.8869595305704	-.963995481530261	2	1
1	47	43	5.8	1	4	7	0	0	.5	24.8356464572681	11.3169	124	15.5	98	3.40119738166216	2.44968215505379	.705358425405629	4.52067760227521	3.40119738166216	.918403317248024	3.98080868419369	1.38322377460056	3	2
1	40	93	5.8	1	3	6	0	0	13	28.7267877295578	21.96192	187	6.4	97	3.40119738166216	2.08503220905067	4.01425162611541	.54253206183919	3.40119738166216	3.5241947229157	2.1832140947903	-2.48239166892428	5	4
1	40	62	5.4	1	3	6	0	0	0	25.9454839595861	18.4522	143	10.3	89	3.3322045101752	.595378360511386	.775055144952175	.775880950684011	3.40119738166216	.765277568103614	2.31850698728007	3.15299140786928	4	3
1	42	59	5.6	1	3	7	1	1	0	20.2448979591837	29.45373	86	14.2	98	3.36729582998647	4.52435302951839	2.9602589980559	3.44837518324522	3.40119738166216	1.74773898237437	5.2544524205114	7.23605543607673	1	1
1	40	82	5.8	1	3	4	0	0	18.9	27.1430374952657	13.7127	134	10.3	65	3.2188758248682	-2.70033617672861	-1.16446911974427	-3.41344522670134	3.3322045101752	-2.04784700668875	.187016968402126	-2.2914223984761	3	3
1	45	80	5.9	1	3	6	0	0	0	22.6421929718633	23.7663	125	10.4	98	3.36729582998647	3.18588953379384	1.62994167437579	3.34971864901165	3.36729582998647	1.70420678919021	1.58072900012583	5.22748904981424	3	2
2	68	62	5.4	1	4	3	0	0	25	26.0705612153847	15.299615	95	11.9	96	3.36729582998647	-.487442326727539	-2.19761337610912	-1.4442919009903	3.36729582998647	3.29117926700812	1.65290083300637	-2.2914223984761	1	1
2	63	76	5.4	1	4	7	0	0	0	30.5240987759836	12.61078	173	9.6	99	3.36729582998647	.852316424005544	-.440386575803328	2.7198620779982	3.3322045101752	-2.26206875190803	-3.52562124437905	.813914303531969	5	4
2	75	93	6.7	1	3	4	0	0	50	26.1435660168041	8.03418	75	18.1	98	3.3322045101752	.152747624028957	.924942622760586	3.87202850463817	3.40119738166216	-.643704127212328	-.202130912849413	1.64580889571786	1	1
2	66	81	5.4	1	2	4	1	1	12.5	23.8048006347947	11.76991	148	15.1	94	3.25809653802148	-3.61373027570708	.921970461483427	1.43081044332943	3.29583686600433	-2.52783281335268	-1.85016136798826	-2.74624153608733	4	3
2	74	61	5.1	1	2	4	2	1	56.25	27.81320861678	32.40427	143	12	94	3.36729582998647	3.21361561924831	.890628051073445	-1.5250146497628	3.3322045101752	3.12859338708872	2.80210264895408	.181996131027456	4	3
2	64	76	3.9	1	3	3	1	1	27.5	26.2438854238471	19.69928	164	12.5	86	3.36729582998647	-.295735636414258	-2.53908507511527	-.0479175863111507	3.25809653802148	-5.14308434979535	-.889935775357776	-.275678972203347	5	4
2	62	66	6.3	1	1	2	0	0	31.5	26.9082875864761	32.3463	127	10.5	79	3.3322045101752	-1.68241405327106	1.55727279355208	-.739086456567026	3.40119738166216	-1.78802771705168	-3.05658651673879	-3.42731892962888	3	3
2	60	57	4.7	1	3	6	0	0	26	27.016976678885	17.1168	103	11.8	98	3.40119738166216	1.15153553933792	1.45623366359555	.9529910637557	3.40119738166216	2.28979759118737	-1.00090315472098	1.77577305480975	2	2
2	63	61	4.7	1	4	7	0	0	11	23.7709553431932	20.56635	81	10.9	99	3.36729582998647	-.849412291906229	1.55727279355208	2.21067292927464	3.40119738166216	-.913709851007374	1.45733109991112	1.36005445838024	1	1
2	73	60	6.4	1	2	6	0	0	43.75	27.8452154088461	27.44472	165	16.8	91	3.17805383034795	-2.51267668028228	-5.32230452732334	-1.7720743974345	3.36729582998647	-5.70054786119092	-3.05457155857751	-2.64497291140537	5	4
2	66	87	5.1	1	1	4	0	0	36	25.7995717271093	39.32986	133	12.9	87	3.25809653802148	-.870736321966505	-3.77133543011601	-.858518606173785	3.40119738166216	.108153833182379	-1.57435655132062	.871095156279742	3	3
2	60	76	6	1	1	2	1	1	40	33.6063852131905	10.28697	151	13.9	67	3.29583686600433	-2.68072949817729	-1.11631807508905	-2.51528182783241	3.2188758248682	-4.08642489884561	-4.16827611304008	-4.43415171133028	4	3
2	59	57	5.7	1	3	6	0	0	12	29.8027757487217	14.63583	138	11.7	100	3.40119738166216	1.81783007107495	3.07583190417717	4.82419832720292	3.40119738166216	2.70843430005305	6.14479833236962	5.73996630227978	4	3
2	61	67	5.8	1	3	4	1	1	0	30.5624994809358	13.55365	149	11.7	74	3.25809653802148	-1.11637278848675	-.290499097994916	-1.67476452124269	3.2188758248682	-4.39122638940064	-1.86962229111719	-1.11656899002698	4	3
2	72	64	5.2	1	2	6	1	1	0	25.3728208359588	24.95724	143	11.3	79	3.36729582998647	-3.32613000283706	-.911267653898829	-6.39104823361789	3.2188758248682	-4.29567867833152	-18.504485596939	-7.09019177978681	4	3
2	74	61	7.2	1	3	6	2	1	20	27.7775646288779	21.91652	147	12.5	99	3.36729582998647	-2.55288062705974	-1.0268405600201	-.208287360267666	3.17805383034795	-2.05875714519754	-6.66227048389274	-2.2914223984761	4	3
2	65	40	5.7	3	3	6	1	1	0	25.2642092816592	17.47749	144	17.5	100	3.40119738166216	-.675451897117405	-.567521096812179	2.44319440293062	3.3322045101752	.0455354589375118	-.413393526235446	.737600865740949	4	3
2	63	72	5.8	1	3	6	0	0	0	24.6913580246914	19.088785	104	11.8	93	3.3322045101752	.819743857787238	-.663313207411048	3.13561150041964	3.3322045101752	.835960245815173	1.05049981255246	1.67618973944006	2	2
2	70	86	13.3	1	2	2	2	1	25.2	29.7142857142857	20.61765	76	9.3	80	3.29583686600433	-4.53798001003726	-3.10171852636021	-1.84769068375664	3.36729582998647	-5.70054786119092	-1.62000975580975	-7.28035310270538	1	1
2	65	64	5.6	1	2	3	0	0	23.5	27.3231176199302	23.139505	130	9.9	97	3.3322045101752	2.35266463352379	-.1029546142466	1.27374696169156	3.3322045101752	.203029421294012	-.248786375155733	.500922184740067	3	3
2	75	84	4.9	1	2	4	0	0	2.8	22.0031034227962	20.01624	185	11.3	64	3.36729582998647	1.09214269092193	-.481015743020392	3.72904730282179	3.3322045101752	.636763750593379	-3.7021248182407	3.38434162646493	5	4
2	66	60	4.8	1	2	4	2	1	6.45	23.1983150697476	28.17752	155	10.2	90	3.29583686600433	-1.68334999009958	-1.59244617254221	-2.3455352106339	3.40119738166216	-.115347311524716	-.407464479617831	-2.54402428863157	4	3
2	66	74	5.8	1	1	2	0	0	18.55	25.3220893025683	13.59778	189	23.8	65	3.40119738166216	-2.8848934553985	-.406072004116186	-1.64276622029188	3.25809653802148	1.328975722647	-6.22286693221486	-1.32588009446409	5	4
2	62	61	5.4	1	1	1	1	1	48	27.1374139963269	21.2042	167	20.7	47	3.2188758248682	-8.47383271044885	-2.35785518689687	-5.49602851625371	3.25809653802148	-2.81061510559224	-7.12685927155918	-3.7878479293247	5	4
2	65	56	6.4	1	3	5	0	0	1.2	28.3848021613488	11.06645	101	12.2	89	3.36729582998647	-2.50922743491895	-2.49548374662104	3.59191611451167	3.40119738166216	-4.75712387603055	-7.29600414758081	-1.6814402358448	2	1
2	63	82	5.3	1	3	6	0	0	5.4	28.9473684210526	17.81561	118	12.4	100	3.40119738166216	-1.03435420284557	2.35402421831673	1.6917221765116	3.36729582998647	1.47106478242094	1.08634916311243	-.693827856295576	3	2
2	65	80	5.5	5	3	4	0	0	11.5	31.0363823992675	8.430365	95	13.2	93	3.3322045101752	-3.03686898813649	-1.40490168879389	-5.24177690725659	3.2188758248682	-6.52096636860591	-2.93010341752594	-4.24190841575436	1	1
2	61	63	4.8	1	2	2	0	0	8.55	23.4567901234568	22.29784	143	12.7	69	3.36729582998647	-3.27480005942356	.243764104117209	-2.43867821945087	3.36729582998647	-.757918998108051	-3.09846936359243	-1.32588009446409	4	3
2	67	49	6	1	3	6	1	1	8.4	25.0566567716812	18.91267	94	18.2	100	3.40119738166216	.471621978045657	-1.2632333916203	2.39570353027607	3.36729582998647	-.447606568756014	-1.8869595305704	1.61204215869883	1	1
2	68	68	5.4	1	3	4	0	0	10.2	23.9394809920521	18.68614	96	12.2	94	3.36729582998647	.819611962815021	.344803234073737	-.864512671193284	3.40119738166216	-.643704127212328	-.872492899989214	-8.25570430965918	1	1
2	62	84	5.3	1	3	6	2	1	36	25.2871487097807	18.00418	160	11.2	99	3.29583686600433	3.71969586124166	1.39582370085609	5.09995975501039	3.40119738166216	2.0566555844181	3.20234118039056	4.76418300035346	4	4
2	61	72	5.1	1	3	6	0	0	12.5	25.5403188085144	27.0772	131	12.6	98	3.29583686600433	.476520281679444	.498033146134912	-.18860176277304	3.40119738166216	-4.59606037428114	-3.52562124437905	2.68261568531032	3	3
2	67	69	6.7	1	2	4	2	1	0	25.6708575717771	24.02258	242	11.6	53	3.40119738166216	-8.71220651329505	-.714436413343432	-1.63699206252797	3.25809653802148	-.606496358420818	-7.12685927155918	-2.90626999599783	5	4
2	54	43	4.5	1	1	2	0	0	30	25.5504860146796	19.75262	135	11.3	70	3.29583686600433	1.28521042563574	.243764104117209	2.71373453690978	3.3322045101752	.320379998572075	2.05413732954924	.767965024016688	3	3
2	65	65	4.5	1	4	5	0	0	12.5	24.9153159206069	17.93883	235	9.6	99	3.40119738166216	-.1972393177702	-.875885506039425	6.96057382377731	3.25809653802148	-3.5566722558497	.207626689810053	6.36167529031224	5	4
2	59	67	5.4	1	2	4	0	0	0	29.6495115633095	10.32369	151	14.6	79	3.29583686600433	-1.34311200922289	-2.29340548670798	-2.82116228200211	3.40119738166216	-5.80602630566247	-2.23284516888935	-4.07708301374421	4	3
2	72	70	5.1	1	2	4	1	1	12.25	25.9701155481953	7.49206	192	10.9	48	3.04452243772342	-8.64873031529718	-7.55635672827895	-9.5665345893617	3.25809653802148	-5.06901286397806	-12.6654497434365	-9.37777033856138	5	4
2	56	49	5.2	1	3	5	0	0	24	29.0697674418605	17.7756	131	11.9	97	3.36729582998647	-.227247882751944	-1.54656998596748	-.31466279554063	3.40119738166216	.247704340063092	1.54942731375484	1.31291868917478	3	3
2	56	78	5.1	1	4	6	0	0	0	26.5950001399737	18.63849	148	12.8	88	3.3322045101752	1.61341469043114	1.93533392232587	1.76739351610659	3.40119738166216	-.791864509655527	1.38224775640285	4.05113363329779	4	3
2	71	56	4.9	1	4	5	2	1	0	24.7675497083203	10.83832	119	12.8	97	3.3322045101752	1.20784045268775	-1.21735720504557	1.67969697937059	3.40119738166216	-.734883625069359	2.05413732954924	-.963995481530261	3	2
2	48	70	5.6	1	2	5	1	1	24.2	26.3065212860008	18.87154	307	10.5	94	3.29583686600433	-.0690072280657771	3.59556133012455	-.10525640924237	3.40119738166216	3.52432127377739	1.66637313708745	2.37489106974724	5	4
2	69	101	11.7	1	4	6	2	1	50	29.9567989809777	31.53833	101	10.4	96	3.36729582998647	.208281859157308	-.512358153430374	-2.06971643488545	3.36729582998647	-.303814399524905	-.70265224943215	2.41885583327595	2	1
2	71	59	4.9	1	2	4	1	1	24	28.6801110976935	12.946365	160	25.1	83	3.36729582998647	-3.23133403417951	-2.65168581995938	-.826821424167454	3.36729582998647	-3.55357331908422	-1.62000975580975	-4.07708301374421	4	4
2	51	86	5.6	1	3	6	0	0	12	30.1052909272895	14.30926	107	9.8	97	3.3322045101752	-1.43323908957162	-2.36310220625453	1.9167179527557	3.40119738166216	2.70856085091474	-.613834180951815	.289756979086332	2	2
2	65	52	4.6	3	3	6	0	0	47	21.6624756407672	27.68898	110	11.6	99	3.3322045101752	-.635739382483677	.575949046316277	1.48954540074241	3.40119738166216	.888446366327556	-.763993485658435	1.53925669180297	2	2
2	67	69	4.9	1	2	4	2	1	0	22.343515592582	12.26324	104	15.4	91	3.36729582998647	-3.96806563026354	-4.64409816995713	-4.38276447318922	3.3322045101752	-4.52537769656958	-2.58023199139269	-3.7878479293247	2	2
2	66	62	4.5	1	2	3	0	0	0	24.2083782714287	31.225135	92	10.1	93	3.40119738166216	.770373266720965	.229230327952468	5.3186668564227	3.40119738166216	-4.59606037428114	.104004652183236	3.76562634016483	1	1
2	62	66	5	1	1	2	0	0	0	26.1627698035636	10.57812	194	14.1	81	3.3322045101752	-.174814451717454	-.305032874159657	-2.2360082223552	3.2188758248682	1.1621481803772	.189601378142754	-.814717959650545	5	4
2	74	55	4.9	1	1	1	2	1	22.5	27.9430976919727	17.95534	114	12.7	77	3.25809653802148	-2.55973465824954	-.634245655081566	-2.92264397224011	3.29583686600433	-3.3898447135799	-2.96944716426821	-5.69901855297881	2	2
2	62	57	4.9	3	1	2	0	0	0	25.8517490323955	21.4935	153	9.5	51	3.25809653802148	-9.41265905981734	-2.60056261402699	-3.29033407509968	3.36729582998647	-8.65132091210892	-2.76816873784146	-7.28035310270538	4	3
2	66	65	4.4	1	2	4	2	1	47.5	24.8163265306122	32.08396	148	11.5	61	3.29583686600433	-5.73737452345518	-4.96699635534911	-7.03274223852892	3.3322045101752	-5.06901286397806	-5.1019396999756	-7.0894908519717	4	3
2	79	57	4.9	1	2	1	2	1	74	29.4107588659759	5.891475	120	13.4	90	3.29583686600433	-4.8784972369917	-3.83281296902774	-3.70535702913619	3.36729582998647	-8.65132091210892	-3.64508952078933	-5.72660505659479	3	2
2	68	62	5.1	1	1	4	0	0	15.75	26.7207117172193	37.74854	112	10.9	78	3.29583686600433	-1.39217967279605	1.94986769849061	-.755055030477509	3.40119738166216	.930709283065111	-2.08272128015269	-1.49216269172456	2	2
2	73	76	7.2	1	1	1	0	0	0	29.6191711236102	22.17335	157	14.7	75	3.36729582998647	-3.11899568752658	-2.63715204379464	-5.13589089938356	3.25809653802148	-.0209055564236508	-2.72098898959596	-5.31380437043757	4	4
2	66	68	5.1	1	3	7	0	0	0	20.8116545265349	35.00252	141	12	99	3.36729582998647	.441892659141667	1.31456536642196	3.47611111084221	3.40119738166216	1.06333821206405	.623051154027517	-.137210896676089	4	3
2	69	55	5.4	1	3	6	1	1	50	28.7273771904625	24.55536	130	11.3	98	3.40119738166216	-.00319945522789333	-2.21618688972328	3.92494463806983	3.40119738166216	-5.14308434979535	-.889935775357776	4.53519835477371	3	3
2	70	72	9.9	1	2	3	1	1	6.75	32.9342575089267	16.53714	180	9.6	82	3.29583686600433	-3.00052224096409	-2.97565158152362	-2.16859741377075	3.36729582998647	-5.70054786119092	-3.29882165982364	-5.53276904493989	5	4
2	63	61	4.4	1	2	6	1	1	0	23.6988286438836	14.71602	90	9.7	95	3.3322045101752	-1.67042621040922	-.529166787675616	-.500018787556865	3.40119738166216	-.734883625069359	1.48955686912878	2.41885583327595	1	1
2	46	62	5.2	1	3	3	0	0	.9	26.4721074380165	18.90814	161	8.3	97	3.3322045101752	2.36916132826766	2.71230455156812	.641769400377935	3.36729582998647	4.34262024953326	.754652678707369	-.269364769081031	4	4
2	75	55	5.7	1	3	5	2	1	43.75	29.0547520661157	18.62794	199	10.4	98	3.36729582998647	-1.49534810981202	.203134936900145	1.53157263369554	3.40119738166216	-.757918998108051	-3.05658651673879	-1.94706687645062	5	4
2	68	74	5	1	1	4	1	1	27	17.5942665289256	13.23676	120	12.7	96	3.29583686600433	-3.81780944115166	-.305032874159657	-1.85191265590361	3.3322045101752	-2.46806027414991	-7.86210113463898	-2.1236959596571	3	2
2	67	52	7.1	1	3	6	2	1	0	28.7444115085512	6.93788	103	14.6	100	3.40119738166216	-3.90271204432991	-.163364576986065	1.20640096327389	3.40119738166216	-2.02936057814933	-1.62667863935357	-.848628041415578	2	2
2	69	56	6.1	1	4	7	1	1	9	24.8356464572681	25.84416	137	14.3	96	3.29583686600433	.0326777680904719	-.882200101569347	3.36336803177658	3.40119738166216	-2.04784700668875	-.138118635734781	.684921969704801	3	3
2	66	66	5.7	1	2	4	0	0	41	27.7595149390021	21.59237	83	11.6	83	3.36729582998647	-4.19968415224882	-.714436413343432	-1.88614614837105	3.25809653802148	-2.02936057814933	-5.1431383959417	-5.18099441821217	1	1
2	63	45	4.9	1	2	4	0	0	0	25.9257671420014	23.434585	141	9	89	3.3322045101752	.522447903802115	-2.23299552396852	-1.30692651113451	3.29583686600433	.342019544302464	-.390897225407407	-.814107324762983	4	3
2	74	93	6.8	1	2	5	2	1	31.25	22.0521901834341	10.483615	124	14.5	97	3.25809653802148	-7.09381049996606	-7.89378868983568	-10.4148433937091	3.25809653802148	-7.26265530565127	-9.14835410475459	-5.95424426142261	3	2
2	77	51	5.6	1	3	5	1	1	92	25.4326859558726	24.14374	136	11.6	100	3.40119738166216	1.64446599211568	-2.0454510402202	2.30558991635709	3.40119738166216	-4.08642489884561	2.58447277831617	2.51951664995905	3	3
2	78	61	5.9	3	1	3	0	0	82.5	26.3963597578287	10.763165	283	10.4	96	3.25809653802148	-3.55012033107144	-5.3450574841229	-1.07999181769271	3.25809653802148	-5.70054786119092	-3.05457155857751	-.981375662740533	5	4
2	68	74	5.6	1	3	6	0	0	3	30.4122653817019	23.78432	181	10.2	90	3.3322045101752	.968712841435973	-1.47687326642094	-1.86120815151988	3.13549421592915	-5.80602630566247	1.08634916311243	-1.94706687645062	5	4
2	64	64	5.2	1	3	7	0	0	36.6	25.6834286453377	14.06732	512	9.6	97	3.3322045101752	4.17121059013542	-1.35498576476975	5.89442510425178	3.40119738166216	.533459018206439	.971505234355575	2.4117662935256	5	4
2	62	72	5.4	1	3	6	0	0	0	24.9156913310851	17.466055	160	12.5	94	3.36729582998647	.190990804776598	2.00730549995292	1.30652297955214	3.40119738166216	2.28852831474076	2.6948215530158	1.24665567281103	4	4
2	47	94	8.9	1	2	2	0	0	0	31.745062727023	8.88108	90	8.6	92	3.36729582998647	2.15093086637848	1.45920582487271	-1.71083450747424	3.36729582998647	.0930562127486847	-.481544514622474	-3.75758386271897	1	1
2	63	65	5.6	1	3	7	2	1	0	24.0204728337691	34.97901	144	12.4	97	3.40119738166216	.438451463323728	-1.59244617254221	-1.02973084230658	3.40119738166216	-2.46806027414991	-1.05363443150188	-.963995481530261	4	3
2	66	60	6.2	1	2	6	1	1	9.8	24.8	20.99845	92	17.2	97	3.2188758248682	-.455067444873437	.445842364030266	-.325916585252862	3.40119738166216	-4.72475492307855	-1.25875934318577	-3.32061813515526	1	1
2	59	80	6.4	1	4	7	0	0	6.5	24.3827160493827	23.28701	105	16.1	97	3.3322045101752	-.805093807735657	-.0280108753423943	.365860065321852	3.36729582998647	1.49580326491681	-1.76323956759906	.101405518832083	2	2
2	76	72	7.7	1	2	4	1	1	0	24.021275987303	20.36984	124	10.4	93	3.36729582998647	-2.67166469121765	.515539083576812	-.766456455052767	3.40119738166216	1.76144077549976	-4.21777045938909	-.814717959650545	3	2
2	73	102	9	1	3	7	1	1	18	26.7348429510592	12.77294	165	19	95	3.29583686600433	-1.32469378580584	-.619711878916825	-.49089560814914	3.2188758248682	-6.52096636860591	-1.62000975580975	.290818966156224	5	4
2	72	64	5.8	1	3	6	1	1	16.5	23.0517609434988	20.662975	153	16.5	100	3.36729582998647	1.01429202228917	1.86336234469883	2.77782737743851	3.36729582998647	1.83581954346592	1.8443801930584	3.38434162646493	4	3
2	65	73	5.4	5	3	7	1	1	47	23.8805970149254	11.26683	94	20.3	100	3.3322045101752	.741665730661625	.200162775622986	2.57829822196743	3.40119738166216	2.09072764682727	-1.2355629141123	1.61698876661541	1	1
2	48	60	5.5	1	3	6	0	0	0	23.7196092506476	15.71199	109	14.2	96	3.3322045101752	1.80533193413633	.683302771802727	1.61138940803437	3.36729582998647	-1.00191696296062	4.27660817120529	-1.01901652898083	2	2
2	60	64	4.6	1	3	6	1	1	0	22.2706985149825	27.05807	154	16.6	91	3.36729582998647	1.33239888489263	.301201905579514	.739093707749433	3.3322045101752	4.18682939663394	-.0949214012459304	2.09678807246008	4	3
2	73	62	6.3	1	3	6	0	0	24.4	29.0532879818594	15.93592	65	19.7	99	3.36729582998647	.738158605000103	-.483290601100892	2.42570849091784	3.40119738166216	-2.8248772825899	-.932821694883662	4.4476408834625	1	1
2	54	74	7.1	1	2	5	2	1	20.25	24.2161002672896	11.99108	168	10.1	87	3.40119738166216	-3.22482963895027	-.904953058368907	-5.11500031574281	3.3322045101752	-.770351514786833	-3.05457155857751	-5.72660505659479	5	4
2	77	48	6	1	2	3	0	0	25	28.2427894680668	16.19139	81	15.4	96	3.3322045101752	-.54168272052993	.748959753899852	-1.80562209510944	3.25809653802148	-1.27396984797858	-.103299323948274	-.505243451250753	1	1
2	73	69	5.1	1	2	6	1	1	5.4	22.6421929718633	13.47856	129	9.8	97	3.3322045101752	2.73466514687987	2.48413090060274	3.21144476916773	3.36729582998647	-.171185470525968	-1.9632720842539	-1.50197876780084	3	3
2	67	61	5.2	1	3	6	0	0	0	22.6331031410114	20.99845	158	11.1	98	3.40119738166216	1.90601201726383	1.62696951309863	2.64695272038887	3.29583686600433	6.08259192563389	2.10049832047836	3.5998821647084	4	4
2	58	60	5.6	1	3	5	0	0	0	26.7377757333122	15.73072	129	12.4	100	3.40119738166216	3.20579123335567	.83021808833398	5.18020425884813	3.40119738166216	1.81671855062875	5.3784541291528	1.83074207496832	3	3
2	79	72	5.8	1	2	4	1	1	8.75	23.5557486050319	7.02644	140	13	94	3.3322045101752	-3.53913598755576	-5.0535017091409	-2.01839275182883	3.3322045101752	-10.4353703534895	-6.22286693221486	-8.23176935097693	4	3
2	51	71	6.3	1	2	4	1	1	3	32.7441611814628	15.93304	142	9.4	83	3.29583686600433	1.24252758819779	2.15194595840367	-.398928911507809	3.40119738166216	.918403317248024	.668520927451224	-2.5844354991119	4	3
2	62	76	5.6	1	2	4	1	1	0	31.7739318550568	20.429885	112	12.6	87	3.3322045101752	-.288027449100973	-2.01935564916788	-1.42141943189128	3.36729582998647	-1.09284335909426	-1.65558419560296	-2.00940042397303	2	2
2	78	41	5.3	1	2	4	1	1	54	27.5796010040957	12.94167	105	10.2	65	3.2188758248682	-.204746633911038	-3.28401599075087	-3.98259350844615	3.3322045101752	-4.52537769656958	-2.73980895468235	-7.28035310270538	2	2
2	44	80	5.3	4	3	6	0	0	0	27.6483899655716	10.571345	161	14.4	95	3.3322045101752	4.11958084151415	2.39465338553379	.355280206276157	3.3322045101752	4.00939899800423	4.36860756195044	.153594784546239	4	4
2	62	76	6.1	1	2	4	1	1	0	26.8406104678381	19.33388	184	11.2	93	3.3322045101752	.329132075536734	-3.87237456007254	2.71007404271624	3.3322045101752	-.0209055564236508	.773913396620513	.721938473622151	5	4
2	70	54	5.2	1	4	7	0	0	11	28.8310590508393	15.53462	198	10.1	99	3.36729582998647	-2.70245702244007	-.673807246126368	-.432190006367432	3.40119738166216	-2.95453382568505	-3.64585255244835	-.420084642176984	5	4
2	72	78	6.5	1	2	4	0	0	0	28.1767031496271	12.13753	123	14.2	98	3.36729582998647	1.90163970409969	1.74778943857756	-.0699320812987456	3.3322045101752	1.21785978851676	1.61098561565509	2.41885583327595	3	2
2	69	63	6.8	2	4	6	0	0	0	28.8234190279602	21.3865	115	12.1	99	3.40119738166216	.942341523962306	1.43013827254323	3.11867107411337	3.40119738166216	.842502171111866	.959134553382753	3.11306566331929	2	2
2	59	70	5.8	1	3	7	0	0	0	23.4924283396431	13.70398	153	9.9	98	3.36729582998647	3.55301195358613	3.1768710341337	4.98551048461583	3.3322045101752	2.44685772053331	3.80699261379553	3.91693917722557	4	3
2	77	94	5.2	1	3	7	1	1	7.7	24.0943516394135	27.31143	137	13.5	98	3.3322045101752	-.34681571315053	.0219050486817507	1.96319255699476	3.36729582998647	.342019544302464	-1.64479368020389	.153594784546239	3	3
2	69	74	6.9	1	4	7	1	1	0	25.0743900019837	13.86698	145	13	100	3.36729582998647	-1.27661703606552	1.36972830980376	3.72913786212942	3.40119738166216	-.0491593978869411	2.00775883379476	3.8796599796824	4	3
2	57	86	5.4	1	3	6	0	0	0	24.6913580246914	3.20339	203	15.3	96	3.40119738166216	1.88475696340379	1.87492395958641	2.69302039759853	3.36729582998647	-.17093236880258	1.54942731375484	.289756979086332	5	4
2	73	68	5.5	1	3	6	2	1	0	26.588717135685	12.75215	119	8.3	96	3.40119738166216	.617983362869922	.301201905579514	4.75842572614688	3.3322045101752	-3.06115499574151	.671833490661132	2.94246288507219	3	2
2	65	42	5.3	1	4	7	0	0	0	27.3033167761577	14.436175	123	11.7	98	3.3322045101752	4.42031799131721	1.91852528808063	3.79367294733346	3.3322045101752	3.5442577100506	6.64656017432786	5.50718161715232	3	2
2	60	73	5.3	1	3	6	0	0	90	27.9202126231577	20.85091	162	10.1	85	3.3322045101752	-.916246526619475	2.80178206663707	-3.02888193881918	3.3322045101752	.831465481741389	.702412358523866	-1.64955557457361	4	4
2	68	58	6.1	3	3	7	0	0	18	23.5970042064225	29.61076	78	13.6	100	3.40119738166216	.241067741609786	.794835940474576	2.92297702371251	3.29583686600433	-.734883625069359	-3.52562124437905	2.10510904196751	1	1
2	64	69	5.9	1	3	7	0	0	0	27.7634297520661	14.07188	124	16.5	99	3.29583686600433	1.62244026003415	.330269457908996	.871806828905607	3.25809653802148	-3.7528963651677	.12454962415967	.550144853276233	3	2
2	62	56	6.6	1	4	7	2	1	0	24.5064899945917	13.008415	110	9.7	100	3.40119738166216	1.37410353707385	1.35519453363902	-1.35670057562792	3.40119738166216	2.01324994209563	2.72141201631805	.290818966156224	2	2
2	76	96	5.6	2	3	7	0	0	10	26.9643444695006	17.9698	174	13.9	96	3.36729582998647	-2.50655550363991	-2.37238896306161	.915218469104145	3.29583686600433	-8.23408003055155	-18.504485596939	-4.68028035135694	5	4
2	67	89	5.2	1	3	6	0	0	1.5	26.1618342174321	23.47591	111	13.1	99	3.36729582998647	1.16754384829471	.139752812883521	2.07823733570063	3.40119738166216	-.243010873822443	3.05680448125527	2.05690066294435	2	2
2	70	66	5.7	1	4	7	1	1	0	25.2595155709343	23.529425	123	16.2	98	3.40119738166216	2.24978044577432	1.91555312680347	5.40987360048602	3.40119738166216	.794854866439	3.41316278193759	2.82940679495202	3	2
2	74	66	6.6	1	4	6	2	1	15	26.785496870967	26.56973	124	14.5	91	3.3322045101752	-.059176202923886	-.0768592231942774	.282368553998682	3.40119738166216	-.108859566653508	.865660314157944	-.705878812818932	3	2
2	43	92	5.6	4	2	4	2	1	0	39.1775572650061	15.9542	85	7	96	3.40119738166216	-.982598792416967	1.55727279355208	-1.35147406230183	3.29583686600433	2.8072442683662	.640831383233206	-.0804777490890842	1	1
2	43	67	5.4	1	3	6	0	0	0	25.5074928260176	22.51996	125	11.6	98	3.40119738166216	4.93574551641103	4.63502018201932	5.37917574016102	3.40119738166216	6.57033475361564	5.32704004121184	3.48217651666669	3	2
2	77	96	4.6	1	3	4	1	1	7.5	26.6122448979592	21.6306	168	13.8	91	3.29583686600433	-3.3101858505982	1.43013827254323	.221063939261971	3.40119738166216	.636763750593379	-6.66227048389274	.290818966156224	5	4
2	55	66	5.1	1	2	7	1	1	0	28.7273771904625	17.8699	167	9.8	100	3.29583686600433	3.79699827167199	2.07997438077662	5.93359878005643	3.40119738166216	-.50610983151218	5.08887793274084	4.47086029349019	5	4
2	59	57	6.3	1	2	7	0	0	0	24.0531963594323	14.63726	97	12.6	99	3.40119738166216	1.75643398920944	.775055144952175	2.82617100514756	3.29583686600433	.38966684897533	1.01059755857655	1.75882389331379	2	1
2	69	82	5.9	1	2	4	1	1	9.5	22.6940189315895	20.34546	144	12.3	96	3.40119738166216	.744374071932128	-1.34973874541209	1.75761015511038	3.36729582998647	-1.59531896670109	.260812959811795	-1.11885011286628	4	3
2	43	66	5.7	3	2	2	0	0	0	31.1049394961317	9.69098	184	8.9	83	3.3322045101752	-.177170945918757	1.94986769849061	-1.29396841504544	3.40119738166216	.0144357824321286	1.00401529143579	-.445059883737076	5	4
2	78	79	6.7	1	2	3	2	1	10.5	26.0845208501103	12.16372	125	8	98	3.36729582998647	-1.39427251750451	-1.4821202857786	.560709618303746	3.3322045101752	-3.21890205982139	-.103299323948274	-4.07708301374421	3	2
2	49	80	5.1	1	2	5	0	0	6.75	21.9004165840111	17.0949	137	10.3	94	3.36729582998647	3.75995627463472	-.844543095629442	8.78897925379565	3.40119738166216	.820736074519784	4.27185797856698	6.0247968514808	3	3
2	69	88	5.9	1	3	6	1	1	10	23.291229956105	22.169545	93	11.3	99	3.36729582998647	1.0064694095222	.760521368787434	3.74040113635	3.36729582998647	-4.39534150088935	2.40294275353247	2.07442361463591	1	1
2	74	82	7.2	1	3	6	0	0	9	25.2162533116282	19.400405	88	15.6	94	3.3322045101752	-2.05752271176329	-.406072004116186	-1.29653618741708	3.13549421592915	-.523254613168784	-2.88880338679149	-5.86746803888908	1	1
2	61	95	6.7	1	2	4	2	1	30	25.391787343781	14.021825	152	11.5	66	3.17805383034795	-3.34122464269811	.0271520680394105	-2.91358079277657	3.36729582998647	-2.17284546523157	-2.19791400193601	-2.71522644785911	4	3
2	50	80	5.6	4	3	6	0	0	0	25.7469443186962	12.51634	135	17.8	89	3.36729582998647	2.90630687114144	2.58517003055927	-.848097450707323	3.40119738166216	5.87235874104162	1.26252470042373	1.81407327802095	3	3
2	76	62	7.7	1	1	2	2	1	20.4	30.8182690699046	14.89372	85	24.7	88	3.36729582998647	-.0157683414924054	-.377004451786704	-2.08816140426232	3.29583686600433	-2.45715013564112	-1.64479368020389	-6.03407428895178	1	1
2	63	54	5.7	1	3	6	2	1	42	29.8445529700916	19.2294	174	11.6	90	3.36729582998647	1.37030443675846	3.50905597633277	3.7503326769804	3.40119738166216	3.49024921136822	-.0073069159203985	1.21951785983213	5	4
2	67	64	5.8	1	3	4	2	1	46	25.2326743723372	17.67308	115	13.9	36	3.3322045101752	-.9022993314104	.546881493986795	-.922510721225765	3.29583686600433	-.413661057208539	-.984779454542052	-.250872375871114	2	2
2	72	69	6.4	1	2	1	0	0	12.5	26.3544766753917	37.28676	79	10.1	70	3.29583686600433	-10.8091923669378	-5.64817487399249	-9.21104483929101	3.36729582998647	-7.26265530565127	-12.7876483396527	-3.55456691289788	1	1
2	72	57	6.6	1	1	1	2	1	8	25.0552896055542	17.22646	171	24.1	56	3.25809653802148	-7.00746529067373	-5.2503329496963	-9.21104483929101	2.99573227355399	-5.06901286397806	-12.6654497434365	-7.0894908519717	5	4
2	61	86	5.2	1	4	7	2	1	0	26.6518195343233	10.43507	245	14.6	100	3.36729582998647	-1.58743454250798	1.13858249756123	-.691256034103583	3.3322045101752	-.28375141239	-3.00801745634816	-4.98288653873273	5	4
2	70	80	6.9	1	3	6	1	1	50	27.2910083309394	9.65284	155	14.2	90	3.29583686600433	-.167283813604338	-.0425446515071355	-1.68913304610359	3.40119738166216	-2.75660660690986	-.407464479617831	-5.92886110877316	4	3
2	76	75	6.2	1	2	6	2	1	28	25.3069320474676	29.31527	191	11.9	73	3.25809653802148	-6.46697556982887	-2.95480320982896	-5.47286583784894	3.25809653802148	-8.23408003055155	-7.12685927155918	-7.09019177978681	5	4
2	57	81	5.4	1	3	7	1	1	3.9	27.4619651782282	34.79973	108	10.9	97	3.40119738166216	4.11660888603586	4.62048640585458	.826355052760723	3.40119738166216	4.72604217040485	3.63475837530937	1.61979378636403	2	2
2	72	63	6.4	1	3	6	1	1	0	25.3728208359588	21.59967	94	10.6	97	3.3322045101752	.654549843147814	3.3934830702115	3.58936088697401	3.36729582998647	2.74346835675995	-1.19836860006457	-.707826684634641	1	1
2	61	70	5.3	1	4	7	2	1	16.5	26.9911886323157	18.43244	90	15.9	94	3.3322045101752	1.51312087224716	1.12404872139648	2.76898796096593	3.36729582998647	1.65019829050783	-.810787830231995	3.38434162646493	1	1
2	54	53	5.1	1	2	3	0	0	22.5	26.0275824770146	11.5251	198	9.9	78	3.36729582998647	-.35973608704116	2.78724829047232	-2.14239456727802	3.3322045101752	.0144357824321286	-1.61829642394041	-7.72054142009551	5	4
2	75	86	6.2	1	2	3	2	1	50	24.3827160493827	14.15114	225	21.9	95	3.3322045101752	.0361517491086615	2.33949044215199	.833231500851584	3.3322045101752	1.56224428027797	-5.18617288521569	-3.75972459882334	5	4
2	71	61	5.1	1	2	4	0	0	15.4	21.7592592592593	15.80664	121	10.9	99	3.25809653802148	1.85361300410366	1.41560449637849	3.52020157687934	3.36729582998647	.640333289986286	1.51075760382085	.0386128459417694	3	2
2	66	81	7.1	1	4	6	1	1	0	29.371875225706	33.79574	116	11.1	97	3.25809653802148	.14868955325145	.517813941657313	-1.27578402651659	3.36729582998647	-1.02330340696762	-7.23977368587301	1.31291868917478	2	2
2	67	71	5.4	1	1	1	0	0	2	29.2397660818713	8.18132	69	21.1	70	3.29583686600433	-4.86716550644605	-.275965321830175	-.441987389268139	3.29583686600433	-1.80384904183618	-2.93010341752594	-3.82728937914732	1	1
2	75	58	5.3	1	3	4	2	1	0	22.8930740819877	19.33116	130	10.1	74	3.29583686600433	-6.43375940087899	-3.93385209898427	-6.38040222422449	3.3322045101752	-9.1980008358574	-9.14835410475459	-5.06957068153056	3	3
2	78	62	6.1	1	3	6	1	1	2.25	22.0327406526098	27.00793	119	13.3	98	3.36729582998647	-1.80526927622567	.546881493986795	2.5574889859524	3.25809653802148	-1.29077057786945	2.57991261581521	-.199438544955182	3	2
2	71	80	5.1	1	3	6	2	1	52.5	28.8337924701561	1.1	142	17	98	3.3322045101752	-.986595936539636	-1.67263693080407	.919883095201616	3.36729582998647	-10.9694912096975	-3.32695959819056	-7.72054142009551	4	3
2	69	57	6.9	1	4	7	2	1	0	34.8065192610576	20.80396	96	12.5	97	3.36729582998647	.297372654959619	.708330586682788	1.86050757856747	3.36729582998647	1.49580326491681	1.61098561565509	-.15198267789681	1	1
2	56	69	6.8	1	4	5	0	0	0	26.1212234940889	4.10943	305	6.6	94	3.36729582998647	-1.41066545873075	-.261431545665434	-1.33842243057622	3.29583686600433	-5.41029841897379	-2.23284516888935	-5.86746803888908	5	4
2	55	50	5.4	1	2	5	0	0	0	26.0409675427528	13.506	93	10.9	93	3.29583686600433	2.74617265350003	.703083567325128	1.69916477684164	3.40119738166216	4.20846894236433	3.53965259524553	2.57700288377555	1	1
2	62	52	6.5	4	3	6	2	1	15.6	30.8248299319728	22.5148	160	17.5	80	3.36729582998647	-2.52616863434761	-6.08139894614809	-2.88662706893898	3.36729582998647	-9.1980008358574	-2.88880338679149	-2.2855039652948	4	4
2	52	65	5.7	1	3	4	1	1	51	29.077259600452	5.74508	120	12	94	3.36729582998647	1.45562587108899	1.92080014616113	2.37720840279842	3.40119738166216	5.02562519253528	3.03591730688809	1.11269358726468	3	2
2	70	67	5.2	1	2	3	0	0	8.25	26.6231605262944	17.76468	184	12.7	88	3.29583686600433	1.5768293482202	-4.22540787396627	1.69519165830635	3.25809653802148	-8.65132091210892	-4.23015920946629	1.36005445838024	5	4
2	72	76	5.3	1	3	6	1	1	0	21.8647259727409	17.58164	87	21.1	96	3.36729582998647	2.73040903229508	1.90399151191589	1.01184003494901	3.36729582998647	-2.59585038730933	4.56456529347312	.628386801096795	1	1
2	56	59	7.8	1	1	2	0	0	8	32.3265306122449	16.26104	95	18.9	76	3.36729582998647	.733367460683674	.823903492804058	.0139950310243247	3.3322045101752	.887177089880947	-.466557114410571	.308890033817929	1	1
2	70	72	5.2	1	3	3	1	1	55	20.1638311279143	21.84104	131	11.8	93	3.17805383034795	.8753345595312	-2.70912362142168	-2.59451949582289	3.25809653802148	-2.26092602632312	.989695587972487	-3.08595858875495	3	3
2	52	62	5.8	1	3	6	0	0	14	29.4970248690434	24.11353	134	9.5	94	3.25809653802148	-2.9508627216006	-1.07796376595248	-.089359477562956	3.40119738166216	-2.28706033612729	-.649785438995346	-.510826368280365	3	3
2	73	59	5.4	1	3	6	1	1	41.25	27.3224043715847	28.27891	129	16.9	94	3.3322045101752	-1.02453909308802	.414499953620283	5.34735640004693	3.40119738166216	.0916603854403812	.260812959811795	-.137210896676089	3	3
2	60	80	5.4	1	4	7	0	0	0	20.5289216278227	24.07836	131	8.9	96	3.3322045101752	-1.31402005988559	.501005307412071	1.57304571447229	3.3322045101752	-1.27396984797858	-.613834180951815	3.07343344899266	3	3
2	58	74	8.4	1	2	4	2	1	0	26.4158918005072	7.62402	158	15.5	78	3.3322045101752	-.901297824181382	-2.54837183192235	.356609645198185	3.3322045101752	-.523254613168784	-1.62667863935357	-.848628041415578	4	4
2	64	67	6.3	1	1	2	0	0	0	23.1833910034602	14.59897	237	11.1	41	3.17805383034795	-11.4068470150683	-5.44609661407943	-10.0876865552236	3.25809653802148	-5.06901286397806	-12.6654497434365	-9.37777033856138	5	4
2	59	61	7.7	1	2	2	2	1	45	41.2084283563296	7.49914	96	11.6	74	3.25809653802148	.72359453483146	.924942622760586	1.26290715195933	3.36729582998647	2.57580537105411	2.36755603751549	-.737946325073328	1	1
2	58	48	5.7	1	3	4	0	0	60	27.3695484024514	20.69127	93	9.9	78	3.3322045101752	-1.16213105140624	.0968487875859566	-.255018007958608	3.36729582998647	-2.21315217078856	-1.61829642394041	.921911935292456	1	1
2	66	57	5	1	3	7	0	0	10.8	25.9281278900779	34.84742	80	10.6	94	3.3322045101752	1.23720718806359	1.02598175271712	-.571510850879874	3.36729582998647	1.83848464722084	-.326672503777258	-2.16904360556794	1	1
2	68	75	6.1	1	4	7	0	0	131.25	19.2301822288697	11.98608	84	11.9	98	3.29583686600433	-2.47429383853141	-2.11742261784725	-5.8206261629352	3.40119738166216	-8.23408003055155	-3.05457155857751	-3.82728937914732	1	1
2	58	55	6.2	1	1	2	0	0	25.2	24.2039067778363	23.86408	143	12.6	84	3.36729582998647	2.48748232072792	.431308587865525	2.76298670610623	3.40119738166216	.192173463210713	3.12661430503018	3.40103047808145	4	3
2	55	78	6.6	1	2	4	1	1	43.75	23.7011063221889	16.37991	105	10.8	90	3.3322045101752	.636734571423126	.628139828420923	3.27176255651056	3.36729582998647	.811402494606483	.104004652183236	.481917853915021	2	2
2	53	49	5.4	1	1	2	1	1	78	27.8986639155484	24.4542	119	10.4	54	3.29583686600433	.913995157748542	-.904953058368907	.630537094795991	3.36729582998647	.0715432178799902	.861443548723239	2.07790950753051	3	2
2	57	66	5	1	3	7	0	0	0	22.6940189315895	8.55079	102	15.6	46	3.29583686600433	3.83796985031428	1.15311627372597	2.84050604581538	3.40119738166216	3.75576017108948	1.96864375831177	-2.07730745660371	2	2
2	75	67	7.8	1	1	2	0	0	53.75	26.7036235803137	11.4822	85	10.1	96	3.2188758248682	-.25118773691873	-.870638486681765	-.40466720546102	3.36729582998647	-.106013731611415	-.889935775357776	-2.2914223984761	1	1
2	57	73	5.7	3	2	2	1	1	0	27.7176852352623	24.4524	109	7.7	64	3.2188758248682	-5.55896174339994	-3.17772984143668	-1.18051059483125	3.29583686600433	-3.28661235162917	-2.72098898959596	-1.98596724292395	2	2
2	63	71	5.8	1	1	4	0	0	5	33.2085496920662	26.89926	176	13.4	46	3.25809653802148	-1.47570056123001	-3.67029630015948	-3.86738333098636	3.3322045101752	-6.54855068614387	-18.504485596939	-2.54402428863157	5	4
2	57	75	5.4	1	3	6	1	1	45	23.1481481481481	23.157065	121	15.1	94	3.3322045101752	2.66445086199501	.330269457908996	-.207784791322449	3.29583686600433	-1.90423556874482	2.28913084989877	2.6690009640839	3	2
2	73	64	5.4	1	2	4	1	1	13	24.981738495252	28.16942	140	16.7	68	3.13549421592915	-7.16940466267233	-10.3653012985637	-4.88646450545611	3.36729582998647	-7.26265530565127	-8.20833040704573	-5.53276904493989	4	3
2	67	55	5.9	1	1	2	0	0	34.5	29.2205420410549	7.78853	148	13.8	58	3.09104245335832	-1.51397964946325	-1.92690597282178	.287783375780231	3.36729582998647	-5.72430693858043	-.70265224943215	3.65334034085997	4	3
2	73	67	7.4	1	2	3	1	1	21.75	23.9614175391472	12.17934	147	22.6	100	3.29583686600433	-1.67689782043821	-1.46531165153336	-.371327278530123	3.36729582998647	-.303814399524905	.573825827641418	1.69760973708837	4	3
2	71	73	5.1	1	2	5	2	1	12.5	27.2211720226843	15.33205	175	8.2	98	3.3322045101752	-2.82656043249269	1.47076743976029	-.202941204388266	3.40119738166216	1.02005912060327	.187016968402126	.989926334835221	5	4
2	57	68	5.4	1	2	5	0	0	0	25.2234318865082	12.52712	148	8.3	96	3.36729582998647	.292474710768914	-.743503965672914	-.675450701168483	3.40119738166216	1.13639352315811	5.83419893309097	3.33004124235926	4	3
2	76	72	5.8	1	2	4	0	0	8.75	20.9041950113379	20.55696	76	13.1	90	3.17805383034795	-4.3970662412887	.137477954803021	-2.37849234710973	3.36729582998647	-.106013731611415	-3.64508952078933	-1.32588009446409	1	1
2	69	66	5.7	1	2	3	1	1	25	30.1162131519274	25.45396	158	12.1	94	3.2188758248682	-3.06559516713739	-.914239815175989	-3.40855386128399	3.36729582998647	-1.51657198552284	.702412358523866	-5.12996652972332	4	4
2	58	66	5.1	1	2	2	2	1	78.75	24.5089457652043	22.68022	142	14.6	84	3.36729582998647	-.239234311931205	.185628999458245	.83306866915139	3.40119738166216	.765277568103614	.989695587972487	-3.42731892962888	4	3
2	60	62	5.8	1	1	2	0	0	0	20.7786923954345	24.38626	165	14.5	90	3.29583686600433	-.675230531337841	-1.58088455765462	1.3296557571136	3.2188758248682	-2.19138607419647	-.567317845180316	-1.04864873482691	5	4
2	64	67	6.4	1	1	4	0	0	0	29.2280030541621	16.41122	99	12.4	62	3.25809653802148	-3.39550264118307	-.81547554329996	-1.18468052348448	3.29583686600433	1.07406761928565	-.939121401499309	-2.12799608597458	2	1
2	67	61	5.6	1	1	1	1	1	36.75	29.0465702703565	9.9307	143	13.4	88	3.3322045101752	-1.88646507726104	.159533608405922	-3.07939190470659	3.40119738166216	-1.01270055060771	-3.65330587939782	-2.90626999599783	4	3
2	63	64	6.6	1	1	2	1	1	4	25.5102040816327	29.70181	89	14.7	77	3.17805383034795	-5.45053905508484	-4.02035745277605	-3.60740386659075	3.2188758248682	-8.23408003055155	-3.64508952078933	-2.1236959596571	1	1
2	42	52	5.4	1	1	2	0	0	0	28.0862603305785	11.99986	294	8.1	40	3.29583686600433	-1.76187527353849	-.165639435066565	-3.38053398331573	3.17805383034795	-1.74487517645259	-2.63037606566443	-2.5551625149807	5	4
2	62	56	5.7	1	3	5	0	0	0	24.5434623813002	34.31727	95	10.2	99	3.36729582998647	1.56878218286542	.402241035536043	5.8874972093785	3.36729582998647	1.58527965331666	2.9788126557192	5.13949769672238	1	1
2	51	57	6.3	1	4	3	0	0	1.2	25.4927222389737	9.5273	157	9	83	3.36729582998647	2.77212655350399	2.5247600678198	.912933306922854	3.36729582998647	2.44685772053331	2.55115837914584	-1.2062998629484	4	4
2	69	103	5.7	1	3	4	1	1	0	21.1463199091024	19.58616	129	13.4	94	3.3322045101752	-.558075661756168	1.29478457089956	.0470042959433561	3.36729582998647	-2.35536778142418	-2.99038684876716	-1.65554040076102	3	3
2	70	68	5.7	1	3	4	0	0	22.4	23.6734693877551	31.51323	140	17.9	66	3.2188758248682	-4.81496293970414	-1.74864824588054	-4.01870605366309	3.29583686600433	-3.55357331908422	-4.47629490044529	-3.84257717259294	4	3
2	64	57	5.2	1	3	6	0	0	2	22.2317478077026	3.0643	90	18.7	98	3.40119738166216	.212795171078563	1.31456536642196	5.22810632354265	3.40119738166216	2.20184358095752	.754531690712319	4.52590645340563	1	1
2	63	66	5.1	1	2	4	1	1	25	25.579483261218	19.56166	92	12.7	96	3.3322045101752	2.50237151019375	2.61126542161159	2.37951078409944	3.36729582998647	3.3494294280409	3.49724236441741	4.43138327475491	1	1
2	67	54	7.5	1	3	6	2	1	80	28.0276816608997	13.43137	164	10.8	96	3.40119738166216	2.83219437616923	-1.23416583929082	5.00984160369525	3.36729582998647	1.06346476292574	2.64758675244605	3.00931084959393	5	4
2	63	81	6.9	1	2	4	2	1	13	25.5788589945782	15.98436	153	13.5	82	3.29583686600433	.395415365133996	-2.15173718953439	.22278964437877	3.36729582998647	.636763750593379	.856883386222284	-2.74624153608733	4	3
2	66	82	4.9	1	2	3	2	1	42	26.7177877067987	9.59742	100	14	94	3.36729582998647	.258208039085229	-.56227407745452	.24581294555605	3.40119738166216	-1.70503907352303	-.106841381708724	.939960752555624	2	1
2	63	70	4.7	1	3	6	1	1	15	26.5950001399737	25.2612	166	23.7	91	3.40119738166216	-3.0306031879458	-.0362300559772136	-3.12405882508887	3.3322045101752	-3.3898447135799	-2.88880338679149	-3.28326269125929	5	4
2	50	63	6.3	1	4	7	0	0	55	27.3030783159801	15.76465	142	9.5	91	3.29583686600433	.693935824801768	-1.50891298002758	2.61540371801674	3.40119738166216	.587847169473902	1.62182919702874	3.7177351009835	4	3
2	50	65	5.6	1	3	1	2	1	52.5	29.0053022920328	25.23472	257	14.3	78	3.29583686600433	-3.93591853106033	-1.4821202857786	-.391103844607567	3.36729582998647	-.820118351118818	1.15792942686602	-.244599265273046	5	4
2	78	79	5.6	1	3	4	1	1	26	25.9431412820236	10.0591	104	15.4	69	3.25809653802148	-4.80654496553916	-4.95770959854203	-5.57800865244198	3.25809653802148	-4.51167590344419	-2.76816873784146	-5.95424426142261	2	2
2	71	84	5.8	1	2	4	2	1	22.4	28.8761337868481	3.44424	192	13.5	80	3.25809653802148	-2.09946301243435	.575949046316277	-4.90090448511196	3.3322045101752	-4.72475492307855	-10.3616717298923	-5.06957068153056	5	4
2	51	86	5.7	1	3	2	1	1	43.75	28.3675236644868	15.6073	188	9	58	3.25809653802148	-.131199083250713	.0271520680394105	-3.7682179924546	3.3322045101752	.666341048928765	1.87626860843893	-2.36969152336855	5	4
2	56	59	5.4	1	3	6	1	1	4	26.5758905909403	18.7032	188	13.5	94	3.3322045101752	4.27907287010657	3.09036568034191	-1.56572777796154	3.40119738166216	1.38044566843617	4.64907823803358	-2.85800421274757	5	4
2	54	59	6.3	1	2	3	0	0	1.6	23.9733812800959	9.47209	193	10.9	91	3.40119738166216	2.62418867547629	1.43942502935031	.364826850172238	3.36729582998647	4.05534319321992	.668520927451224	-4.56008691935318	5	4
2	59	67	6	1	1	1	0	0	0	25.0367569838269	18.589	149	12.1	55	3.2188758248682	-1.95641102826375	-2.00184971172598	-1.63429529998428	3.3322045101752	-3.21890205982139	-3.64585255244835	-3.27113141377336	4	3
2	50	96	5.7	1	1	1	2	1	26.25	23.1677433726888	9.1672	97	20.2	82	3.36729582998647	-1.72211434183455	-.45719521004857	-2.20190798507038	3.3322045101752	.321775825880379	.467480489570528	-3.82728937914732	2	1
2	42	67	4.7	1	3	7	0	0	18	26.1713444997737	15.22764	236	13.2	99	3.40119738166216	2.91394289544625	5.11114827947248	3.44428939111051	3.36729582998647	7.27497924234805	4.37248697354802	5.34104109749017	5	4
2	44	71	5.2	1	3	7	0	0	0	22.0566438140231	16.00534	143	12	100	3.36729582998647	4.94410833783503	3.1768710341337	4.51172151957825	3.40119738166216	3.13780041614032	7.1137077667052	7.24702009052465	4	3
2	44	55	5.7	1	1	5	1	1	3	22.1866666666667	29.1652	130	13.7	88	3.36729582998647	-2.26779061636789	2.32268180790675	.404827259064099	3.36729582998647	1.75694601142598	1.48027810124918	.74613819053723	3	3
2	41	65	5.7	1	3	4	0	0	0	30.0662372943439	6.24778	109	13.2	88	3.36729582998647	1.00395128150507	.477184774440249	-.195874562448993	3.36729582998647	.454965138751577	1.30318438033125	-2.81824772286778	2	2
2	49	77	5	1	3	6	0	0	8.7	27.7676721929779	21.53984	174	10.5	100	3.36729582998647	3.58614805043375	2.23845131219546	3.03923640856883	3.40119738166216	1.81265761956554	3.07896596200247	.500995007265939	5	4
2	58	83	5.3	1	2	1	2	1	70	31.3145661157025	13.3257	72	14.8	87	3.29583686600433	3.12239274138091	.344803234073737	-2.27418678954894	3.36729582998647	-4.71821299778186	.614671244975485	-3.71708146590702	1	1
2	65	66	5.5	1	3	3	1	1	20	31.161373901474	15.98456	149	10.4	92	3.36729582998647	-.139650026322379	-1.38108115582207	1.56670247963956	3.40119738166216	-5.80602630566247	-.810787830231995	1.31291868917478	4	3
2	67	76	5.9	1	2	3	0	0	47.7	24.5654642326841	17.05581	145	17	100	3.40119738166216	2.78897310319991	.122944178638279	6.05921554586616	3.36729582998647	1.43869582946894	.344219432710386	2.82940679495202	4	3
2	73	72	6.8	1	1	2	1	1	36	29.0687961508904	28.06766	107	12.8	67	3.29583686600433	-2.89861587902828	-.0709149006399585	-3.58914294065877	3.40119738166216	-.303814399524905	-6.30174083399192	-2.90626999599783	2	2
2	73	79	5.7	1	3	7	0	0	22.5	24.8445105462412	22.2849	87	9.7	97	3.40119738166216	-1.10819209548569	-1.26026123034314	.560439280561786	3.3322045101752	-5.53245104247451	-9.54692131092743	-5.33471036586375	1	1
2	73	86	10.5	1	3	3	2	1	22.5	29.7527444341849	19.37624	119	12.7	100	3.40119738166216	.155187312617878	-1.47162624706328	-2.25657831015321	3.29583686600433	-2.75660660690986	-3.09833024549382	-3.13946676276915	3	2
2	73	62	5.1	1	3	6	2	1	0	24.451968126945	12.1246	66	10.7	97	3.3322045101752	-2.11594861127618	2.05090682844714	2.03254682017306	3.25809653802148	-.867639104929991	-.106841381708724	-8.25570430965918	1	1
2	73	66	7.1	1	3	6	1	1	30	22.0850186120717	14.720655	81	13.9	100	3.36729582998647	-2.76275907991257	1.64675030862103	2.58683565039863	3.36729582998647	.533459018206439	.573825827641418	-1.94706687645062	1	1
2	48	75	5.7	1	3	7	0	0	4.55	26.1627698035636	18.45133	192	11.4	99	3.40119738166216	5.93822250209802	3.62462888245404	2.97106501724487	3.40119738166216	2.68242654111057	5.7478147086271	4.36398157470672	5	4
2	74	60	6.4	1	3	6	1	1	33	26.5337588296461	17.32768	193	11.1	96	3.29583686600433	-1.93757024909526	-1.21963206312607	2.62263557127381	3.3322045101752	-2.26092602632312	-.70265224943215	2.68261568531032	5	4
2	71	70	6	1	1	2	2	1	27	21.7596409659241	11.02427	134	27.3	63	3.29583686600433	-8.93729909120448	-4.58893522657532	-5.1487365942588	2.99573227355399	-5.06901286397806	-12.7876483396527	-5.95424426142261	3	3
2	47	79	5.7	1	3	6	0	0	0	20.9572742022715	27.46658	216	9.4	82	3.40119738166216	-.618727574180722	4.8080308896029	2.85826494801417	3.36729582998647	4.95931072803581	-.267771938034539	4.98563990717122	5	4
2	40	65	5.9	4	3	5	0	0	1.05	22.6941947248679	8.42566	102	6.9	94	3.3322045101752	1.40303080623868	2.55610247822979	4.13939614625248	3.40119738166216	2.96176584481892	2.7855850511077	2.84728293371805	2	2
2	73	68	6.1	1	3	6	2	1	0	30.2188577882238	21.3866	131	23	86	3.29583686600433	-4.42057098947577	-1.2457274541784	-2.17660616633998	3.36729582998647	-5.53245104247451	-8.20833040704573	-5.53276904493989	3	3
2	62	72	5.7	1	4	7	0	0	7.5	24.266658526907	27.68361	115	11.8	100	3.25809653802148	.731081575356668	2.91438281148118	.708646995704254	3.40119738166216	1.75834183873428	.807165847564089	4.0236619950306	2	2
2	65	64	5.7	1	1	2	2	1	0	26.5468696915582	20.7679	123	23	52	3.29583686600433	-2.9105912123055	-1.517502433638	-.938832457574458	3.29583686600433	-.770351514786833	-3.05457155857751	-6.3839122977709	3	2
2	61	80	6.8	1	2	4	0	0	0	31.5268347550513	8.34584	90	11.7	60	3.3322045101752	-3.06391364718533	-1.14241346614137	-2.19145815563343	3.04452243772342	-2.99793946800752	-5.76955546901333	-5.30063833984823	1	1
2	51	61	5	1	3	7	0	0	.8	20.7756232686981	23.77366	204	13.7	100	3.40119738166216	4.35624515869035	2.51022629165506	5.4028609723829	3.29583686600433	1.74773898237437	2.5709979404788	3.48217651666669	5	4
2	74	75	6.2	1	3	7	2	1	27	21.0771952275208	13.54232	85	15.5	90	3.3322045101752	-1.28541642040666	-1.42171032303913	2.00266442691425	3.3322045101752	-1.51657198552284	-3.32695959819056	1.81407327802095	1	1
2	60	84	6	3	4	6	0	0	0	27.994736989446	25.78696	113	16	99	3.2188758248682	-2.20531287924238	.385432401290801	.132477692724803	3.29583686600433	.0916603854403812	-.821752963879705	-1.33150054906864	2	2
2	55	63	5.7	1	3	6	2	1	10	27.0219553387127	20.37014	101	12.6	76	3.17805383034795	1.57876537859516	1.28322295601198	-1.49491683514527	3.40119738166216	.22030075381231	1.66637313708745	-.275678972203347	2	1
2	51	85	5.6	4	3	6	0	0	50.4	32.1799307958478	10.64841	138	10	93	3.3322045101752	1.28008306612008	1.19899246030069	2.39070268847453	3.36729582998647	.811402494606483	-.872492899989214	3.07343344899266	4	3
2	60	78	6.9	1	3	3	1	1	68	31.1345807515033	19.33828	78	12.7	84	3.29583686600433	-1.97247134379693	-1.42171032303913	-6.62885999133004	3.36729582998647	-6.54855068614387	1.15792942686602	-5.72660505659479	1	1
2	41	72	5.7	1	3	7	0	0	1.8	25.3422004132231	20.97898	103	9.9	92	3.3322045101752	8.66545402932474	4.93813757188891	4.78876452287511	3.40119738166216	5.95110572221987	6.35126994118717	6.99182085376565	2	2
2	80	96	5.4	1	1	4	2	1	26.4	22.662708672476	23.81026	141	13.9	90	3.36729582998647	1.02160328673987	-.391538227951445	4.47659140124864	3.40119738166216	.842502171111866	.748473701074528	3.43364086049327	4	3
2	48	75	4.7	1	4	7	1	1	0	17.2913594059909	19.6649	107	10.7	94	3.36729582998647	3.36606503607161	2.32268180790675	1.15732753307508	3.40119738166216	3.89955234032059	3.80699261379553	4.48484955878554	2	2
2	49	56	5.2	1	4	7	0	0	0	25.9043101026809	19.35126	141	13.8	92	3.36729582998647	.875950020808187	4.63502018201932	-.457499014938036	3.40119738166216	6.12726684440297	-.778993445181499	-.297240249990649	4	3
2	44	83	5	1	3	6	0	0	37.5	21.1616002745289	12.2802	222	12.9	90	3.40119738166216	2.70577088190677	.382460240013642	4.18500985155047	3.36729582998647	3.3494294280409	-.397039219820363	3.76562634016483	5	4
2	48	65	5.6	4	3	6	0	0	34	23.000237189946	13.9762	109	9.9	93	3.29583686600433	3.1201068560539	.939476398925328	-.865927995137187	3.36729582998647	3.30462795841012	1.94551923358453	2.00549330371321	2	2
2	49	81	5.3	1	4	7	1	1	40	23.9868703446535	11.3911	205	16.2	100	3.40119738166216	2.93290901762265	3.58102755395981	1.6723905590528	3.40119738166216	3.92271426422098	-2.88392712177315	.723733811391757	5	4
2	56	52	5.3	1	4	7	0	0	5.5	23.8894628099174	26.89754	177	7.9	89	3.3322045101752	1.2205269512142	1.13858249756123	3.09676326756992	3.36729582998647	3.85614669799812	-.703862926502502	1.83074207496832	5	4
2	64	76	7.2	1	2	2	0	0	0	32.2621298046629	17.23096	119	16.3	89	3.29583686600433	-3.23580810874413	-1.58719915318455	-3.9011150721062	3.40119738166216	-2.75660660690986	-2.63037606566443	-2.90626999599783	3	2
2	78	80	7.9	1	3	6	0	0	0	27.1267361111111	10.95571	218	20.6	90	3.3322045101752	-.10341348482399	-2.37991084049977	-.133629722034424	3.13549421592915	-6.54855068614387	-6.30174083399192	-.981375662740533	5	4
2	74	57	6.1	1	2	6	2	1	22.5	26.5731292517007	5.94061	94	12.5	94	3.3322045101752	.41928247785774	1.80522724003986	3.14451701574063	3.40119738166216	1.06333821206405	-.259629956529379	-.814107324762983	1	1
2	52	76	5.1	1	4	6	1	1	22.5	22.4220240702656	25.90902	133	11.6	90	3.3322045101752	4.51101665184064	-.601835668499321	2.1672372044419	3.29583686600433	1.29999557780074	1.82296078616313	3.54489340902005	3	3
2	49	61	5.8	1	2	4	0	0	14.5	31.0752486395196	8.6623	77	13.3	84	3.3322045101752	3.80978675059041	3.26337638792549	2.28695114664138	3.40119738166216	3.41574389254037	5.82870301272263	1.20976058238051	1	1
2	65	63	10.6	1	1	2	2	1	6.75	27.3099681383705	6.59056	110	9.8	68	3.29583686600433	-5.47306872889471	-2.36310220625453	-4.21396931423941	3.25809653802148	-4.52537769656958	-2.99766228094321	-9.37777033856138	2	2
2	62	86	5.8	1	1	2	2	1	14	25.4325259515571	34.52926	74	11.1	61	3.25809653802148	-5.22839293485784	.592757680561518	-4.71978219247905	3.29583686600433	2.20978133356251	-4.47629490044529	-5.31380437043757	1	1
2	46	73	4.8	4	3	6	0	0	28	19.1989603024575	10.61386	148	9.2	96	3.36729582998647	7.26993826400116	-.163364576986065	.320042172629597	3.36729582998647	3.12859338708872	3.12516873744907	-2.38664068486452	4	3
2	46	82	5.4	1	4	7	1	1	0	30.2469135802469	23.39974	166	13.1	92	3.36729582998647	3.03826567916129	.128191197995939	-.964416478172773	3.40119738166216	-.867639104929991	-1.65372260437059	-1.44667287227066	5	4
2	59	74	5.3	1	2	2	2	1	0	26.1455189077636	13.07135	106	12.9	80	3.3322045101752	-1.28917305330233	.910408846595845	-.493068999278103	3.40119738166216	.202902870432318	-.565376708279563	-1.0477298654359	2	2
2	44	60	5	1	2	6	0	0	0	29.7490305003453	22.36183	153	9	93	3.3322045101752	2.45183128267143	-.174926191873647	2.29918479618722	3.40119738166216	2.55276999801542	3.03591730688809	1.85087924672686	4	3
2	56	106	6	1	3	7	0	0	0	33.7676336569288	5.54508	121	23.3	96	3.29583686600433	.0952198376705419	1.49983499208978	-2.91694479081211	3.40119738166216	.19059690461523	-.784044000000842	-5.12996652972332	3	2
2	48	81	6.9	1	2	2	0	0	0	29.8279789788015	17.51607	109	14.7	75	3.3322045101752	-.368234033500463	-1.34449172605443	3.76257059153681	3.36729582998647	1.328975722647	1.97551622099134	4.43444335857027	2	2
2	56	78	6.9	1	1	4	2	1	30.75	27.5195431755833	17.30398	124	16.5	77	3.3322045101752	.53234145298786	1.29775673217672	-.463439997027113	3.40119738166216	2.35623860654854	1.28191124644933	-.132078734890567	3	2
2	47	72	5.1	1	3	6	0	0	0	22.662708672476	14.36542	123	9.4	96	3.40119738166216	3.23207308002199	2.16123271521075	1.82684999523315	3.40119738166216	.96295168515541	.842366826154531	1.45912001605739	3	2
2	71	100	6.8	1	3	7	2	1	27.5	23.9394809920521	11.5513	81	15	92	3.3322045101752	2.43739570167527	.49171855060499	1.29733736959524	3.2188758248682	-1.27396984797858	-.889935775357776	-.0646165805319578	1	1
2	59	83	6	4	3	7	0	0	30.75	21.5619092627599	18.6748	172	14.6	92	3.40119738166216	8.9807741112295	.058494478449393	3.41130811806033	3.36729582998647	1.21785978851676	4.31961481971398	3.96930205001858	5	4
2	60	59	5.8	1	2	2	1	1	39	28.8903690744649	15.13133	112	12	54	3.29583686600433	-7.20862737783639	-.206268602283629	-3.16873599658975	3.3322045101752	-1.28330342789188	-4.47629490044529	-5.69901855297881	2	2
2	60	73	6.8	1	1	1	2	1	13.5	32.3354632313104	13.77316	231	8.5	62	3.3322045101752	-1.97980429754584	.315735681744255	1.11862266963697	3.13549421592915	.50248589256275	-2.54889364181325	-.757786446836821	5	4
2	58	62	5.6	1	2	4	0	0	15	27.9309660781591	14.70616	112	9.9	68	3.25809653802148	-2.3654141359469	-.954868982393053	-2.27078958014676	3.40119738166216	1.84672968197471	.234254867007184	-2.35811586028946	2	2
2	71	81	5.6	1	2	3	2	1	22.5	26.0261748958953	13.95406	115	17.4	92	3.3322045101752	1.36128028083803	-2.20392797163904	-.342389153679808	3.29583686600433	-.734883625069359	1.05049981255246	2.41885583327595	2	2
2	51	70	5.9	1	3	6	0	0	0	29.8158479077906	6.61448	137	14.1	82	3.29583686600433	2.17454078176576	.662454400108064	-1.0355498871742	3.36729582998647	-.451974781968105	.878231217218968	-.420084642176984	3	3
2	59	98	8.3	1	1	1	1	1	112.5	26.2723622958761	7.31553	66	9.4	92	3.3322045101752	1.96133229320055	-2.78179250224539	-.813344766886255	3.36729582998647	-2.95453382568505	-.18173215288714	-2.14646861253233	1	1
2	73	70	6.3	1	3	5	2	1	22.5	23.0954090072095	9.39926	103	16.1	87	3.3322045101752	-.960409793845552	-2.24752930013326	-2.31828993730965	3.29583686600433	-4.75712387603055	-1.85016136798826	-3.13946676276915	2	2
2	51	64	4.5	1	4	7	0	0	2.8	22.9926244438472	29.49128	145	13.3	94	3.40119738166216	.828508824254057	2.22391753603072	.499663119407128	3.36729582998647	2.2558520796399	.958997969040429	3.39854349157873	4	3
2	72	72	5.8	2	3	7	2	1	27	22.9748119478345	12.96245	66	13.5	96	3.29583686600433	3.21103939194151	-2.58602883786225	1.82329036340597	3.40119738166216	-5.53245104247451	2.31850698728007	1.74910621804411	1	1
2	58	75	7	1	3	4	0	0	0	33.994063008714	9.91199	77	19.6	77	3.3322045101752	1.08969176597937	-.728970189508173	-3.1723820596036	3.25809653802148	-.767126027159658	.856883386222284	-6.3839122977709	1	1
2	72	61	7.8	1	2	4	0	0	19	24.2135021064252	13.77704	156	15.6	89	3.29583686600433	-.420223319293246	-1.67667666825349	-2.63092211440873	3.29583686600433	-.303814399524905	-2.45746084044352	-2.12799608597458	4	4
2	53	76	5.9	1	4	3	0	0	0	28.0879260713371	15.30654	182	9.6	87	3.3322045101752	1.71925346133714	2.06544060461188	-1.46167790607671	3.36729582998647	2.09187037241219	1.65068025679668	-.275678972203347	5	4
2	73	54	12	1	2	4	1	1	75	24.1516725033209	12.03671	150	13.9	64	3.29583686600433	.654571751437511	-.93104844942123	-.751841592134639	3.29583686600433	-5.80602630566247	-3.29882165982364	-5.28428649472571	4	3
2	73	94	6.6	4	3	7	0	0	0	26.2287413545391	17.39412	98	11.5	90	3.3322045101752	-2.10114453238641	-.249869930777853	-1.06523134219412	3.40119738166216	-.309632620470785	-2.99766228094321	-3.84257717259294	2	1
2	44	58	6.2	1	3	5	0	0	13	23.9754143024244	19.6197	141	9	97	3.40119738166216	4.18852496648841	3.25812936856783	5.46069233497981	3.40119738166216	5.3332725181324	5.9147114696226	4.95955483735786	4	3
2	42	60	4.6	1	4	7	0	0	0	24.7879893059396	16.78298	127	13.4	98	3.29583686600433	4.6324147669794	2.54156870206504	2.0553951531386	3.40119738166216	3.94562308639798	3.92178738946816	1.59417444695122	3	3
2	72	74	5.4	2	1	1	1	1	45	27.6849447105361	25.98744	54	24.9	50	3.17805383034795	-10.3126433095936	-4.22540787396627	-8.00485118648572	3.29583686600433	-9.1980008358574	-12.6654497434365	-9.37777033856138	1	1
2	60	73	6.8	1	2	3	2	1	60	22.8113165515705	29.34684	102	11.1	94	3.3322045101752	4.14630683342218	.200162775622986	.508475150590857	3.36729582998647	1.43869582946894	1.09558362646142	1.74910621804411	2	2
2	57	96	6.3	1	1	2	0	0	10	28.2431079833335	24.33904	96	10.2	83	3.25809653802148	.926295250879875	-1.41646330368147	-.212872881908276	3.29583686600433	.159497228109847	-.259629956529379	-1.53655313321012	1	1
2	55	86	10.8	4	2	5	1	1	0	30.0838290968091	3.65112	77	17.5	92	3.25809653802148	-.746061910173756	-3.04428072489791	2.20977190151231	3.40119738166216	-5.70054786119092	.306520165938755	-.981375662740533	1	1
2	48	81	6	1	3	1	1	1	34	29.585541371899	19.75711	149	15.8	33	3.29583686600433	-3.76228630192534	1.79069346387512	-2.53298086653577	3.36729582998647	1.17318486974768	-10.3616717298923	-5.92886110877316	4	3
2	56	86	5.8	1	1	3	2	1	0	26.929171353273	13.31112	99	13.5	90	3.29583686600433	4.32300530832511	.49171855060499	2.38352750105681	3.3322045101752	-.0165373432115607	2.24108636384167	.824553710258999	2	1
2	48	86	5.4	1	3	7	0	0	8	26.2827699366689	17.72714	171	10.2	98	3.36729582998647	4.73393309084603	-.264403706942594	2.38864623595555	3.40119738166216	-2.4910956471886	2.93269141229066	2.55291421984425	5	4
2	41	62	5.5	1	3	7	0	0	0	26.4721074380165	25.15298	87	10.9	93	3.36729582998647	2.98579946292655	2.33949044215199	-.0265227357683513	3.36729582998647	4.20846894236433	1.09558362646142	-2.48239166892428	1	1
2	43	62	6.3	1	2	3	0	0	24	26.643598615917	18.68471	112	12.8	81	3.3322045101752	-.239303288131436	4.04034701716773	-2.85801860011403	3.3322045101752	1.1758499735026	1.55244254338362	-1.84584596182965	2	2
2	55	64	5.2	1	2	4	0	0	0	27.1707711874205	17.41905	103	8.5	72	3.3322045101752	-2.5526447595784	.229230327952468	.234597859093832	3.36729582998647	-1.69710132091803	-2.96944716426821	-2.5844354991119	2	2
2	74	76	5.7	1	4	7	1	1	0	20.8359588321781	29.51816	96	7.9	96	3.3322045101752	2.70572841448706	.630414686501423	3.86048343782486	3.40119738166216	-1.9811528896042	.562275015670588	-1.13549469075285	1	1
2	46	77	4.9	1	3	7	0	0	0	28.0763192851105	24.84491	142	8.2	91	3.3322045101752	1.4319863573097	2.31970964662959	5.23513970217514	3.40119738166216	3.52432127377739	1.32814099643336	2.4117662935256	4	3
2	55	59	6.2	1	3	6	0	0	0	29.3962214295151	15.85878	143	11.6	98	3.40119738166216	-1.05845555037658	2.97479277422064	2.39390609753788	3.3322045101752	-.66856916056989	-1.06494978868294	-.0979890379522831	4	3
2	55	85	5.1	1	3	6	1	1	0	24.2512783053324	19.14089	153	11.3	95	3.3322045101752	6.24904000854047	4.11529075607194	3.19099391464784	3.36729582998647	3.45914953486284	5.65196827678202	1.85087924672686	4	3
2	47	68	5	1	3	6	0	0	5.1	24.8970602317342	13.36525	126	10.5	89	3.3322045101752	3.85235814440842	4.11529075607194	3.7595629531547	3.36729582998647	4.077109289812	.482965765463195	1.73419817930249	3	2
2	73	57	5.5	1	2	3	0	0	16.2	26.4875603064989	24.823965	156	13.5	90	3.29583686600433	-7.26835179770595	-2.83923030370769	-3.25641361624919	3.40119738166216	-8.65132091210892	-4.47629490044529	-5.30063833984823	4	4
2	52	87	5.9	1	1	7	0	0	0	29.6744212088127	10.73524	103	11.1	94	3.36729582998647	3.01742035266863	-2.57446722297467	2.33388480635306	3.40119738166216	-3.3898447135799	1.60140290668623	4.48484955878554	2	2
2	58	81	15.3	4	3	6	2	1	68	28.3737024221453	25.78696	44	18.6	68	3.2188758248682	-9.0277373675832	-3.09944366827971	-8.27610524306308	3.3322045101752	-5.06901286397806	-12.6654497434365	-7.0894908519717	1	1
2	58	109	6.4	4	1	4	1	1	15	33.0812854442344	11.603105	100	11.2	71	3.36729582998647	.473392749813576	-.350909060734381	-1.4490542762356	3.25809653802148	-5.53245104247451	-3.05658651673879	-5.28428649472571	2	1
2	58	76	6.2	4	1	1	0	0	3.75	37.6184125029924	7.39137	197	10.4	76	3.29583686600433	-3.79207208744494	-1.09249754211722	-3.87895734415575	3.40119738166216	-2.05875714519754	-2.58023199139269	-5.31380437043757	5	4
2	56	81	5.3	1	4	7	1	1	0	23.2438016528926	17.9339	161	9.9	89	3.3322045101752	-1.72211434183455	-.264403706942594	-.640319764288499	3.40119738166216	.788493672429485	-4.10907336516261	1.82119272578714	4	4
2	53	74	5.4	4	3	6	0	0	0	25.1115831477197	14.97126	167	10.3	93	3.29583686600433	-1.87760299313941	3.33307310747203	-1.06941102774129	3.40119738166216	-2.18217904514487	-2.97849048579424	-3.51930445370479	5	4
2	53	65	5.3	1	1	1	0	0	22.5	21.6712580348944	13.68409	80	13.6	60	3.29583686600433	-3.15426691279593	-1.24642475737506	-4.05677298669411	3.25809653802148	-2.28383484850012	-6.66227048389274	-4.24190841575436	1	1
2	72	106	9.4	1	3	4	1	1	26.5	22.3093564088697	6.1034	136	16.8	76	3.29583686600433	-2.21273530379864	-1.59244617254221	-1.30223321106655	3.40119738166216	-8.23408003055155	-2.58023199139269	-5.30063833984823	3	3
2	45	57	5.7	1	2	4	0	0	37.5	19.0677420186039	28.63512	179	13.5	87	3.36729582998647	1.89106168215167	3.81217336620235	-.978582127461693	3.29583686600433	4.8276979737601	-1.35193448987493	.381826247951761	5	4
2	76	96	5.7	1	2	6	0	0	15.05	27.0168598885127	8.65355	80	14.6	90	3.40119738166216	-4.01171400292202	-5.44502903790717	-2.79196806220064	3.13549421592915	-7.26265530565127	-4.47629490044529	-7.28035310270538	1	1
2	73	65	5.8	2	3	6	1	1	2.2	34.1985568209022	29.471865	104	16.4	91	3.3322045101752	-3.29887638778533	-.146555942740824	-1.76623373154698	3.29583686600433	-4.75712387603055	-2.96307505846272	-1.74152854241709	2	2
2	77	59	5.2	1	3	6	1	1	18.75	23.5862767733309	20.49663	117	13.5	88	3.3322045101752	-.965435172969247	-.0884208380818591	2.13338779111117	3.2188758248682	-.606496358420818	-5.09684961130767	-2.96847603215711	2	2
2	41	56	4.3	4	2	6	0	0	8.4	23.2540756920164	21.0843	113	11.5	90	3.29583686600433	.490595966061006	.561415270151536	.181001150367463	3.40119738166216	-4.81423131147841	-.956282531197809	-.915613530605891	2	2
2	79	70	6.1	1	2	6	2	1	35	25.5036157024793	30.72916	96	9.9	92	3.25809653802148	-2.18157106888288	-4.26079002182567	1.20234411749525	3.40119738166216	-3.28661235162917	-3.00801745634816	-2.96847603215711	1	1
2	48	66	6.2	1	1	4	2	1	17	32.0208038192086	26.0572	89	7.6	56	3.29583686600433	-2.76394894872942	.703083567325128	-.0714881226510567	3.36729582998647	1.60679264818535	-2.63219255225582	-.0646165805319578	1	1
2	44	67	5.1	1	2	7	0	0	.4	19.9111111111111	31.708	122	18.2	95	3.40119738166216	1.46013954245333	1.44169988743081	1.64846820045561	3.40119738166216	4.14355030517316	2.25415282778613	2.10510904196751	3	2
2	52	74	5.9	1	2	2	1	1	27	24.2202268431002	17.43126	84	31.9	78	3.29583686600433	-1.2637720905315	2.0363730522824	-5.54280185981964	3.40119738166216	-1.00191696296062	-3.64585255244835	-7.09019177978681	1	1
2	43	75	5.6	1	1	1	1	1	0	25.9094569517874	10.484	124	8.7	61	3.25809653802148	-1.49349726594183	.572976885039117	-6.08145983109719	3.36729582998647	-2.4910956471886	-2.02249645483535	-7.09019177978681	3	2
2	59	77	7.5	1	3	6	2	1	5	34.1903311535131	11.89924	87	14.8	97	3.36729582998647	8.44076199906912	2.9602589980559	7.23652158969782	3.40119738166216	3.29117926700812	8.04963679866003	4.44245449865558	1	1
2	44	72	4.9	1	3	6	0	0	0	25.5102040816327	11.78063	168	8.6	88	3.40119738166216	1.02280283777618	4.90907001955943	4.75506850867636	3.40119738166216	3.72478704544579	.344219432710386	8.12540683238324	5	4
2	57	73	7.9	1	1	1	2	1	30	27.170631566236	12.26882	113	22	82	3.29583686600433	.955828658545323	.102095806943616	-2.66228707333596	3.3322045101752	-1.78802771705168	.989695587972487	-5.53276904493989	2	2
2	48	64	5.7	1	3	7	1	1	0	26.5957446808511	23.0806	175	14.7	93	3.40119738166216	7.60687158777779	3.71113423624582	2.04507004886314	3.40119738166216	3.41307878878545	3.57899485048174	1.91652521118739	5	4
2	60	101	7.4	1	1	1	2	1	29.9	24.4235945683302	6.196795	166	14.7	12	3.17805383034795	-2.75741340097399	-3.08193773083781	-3.75366304453119	3.13549421592915	-5.72430693858043	-5.1019396999756	-5.31380437043757	5	4
2	47	64	6.1	1	2	3	0	0	1	28.8638356313188	18.83705	243	13.3	87	3.29583686600433	.957252621717838	-.550712462566938	.0436328356820281	3.40119738166216	1.1621481803772	-.397039219820363	-.783073263286668	5	4
2	50	82	16.7	1	3	4	0	0	17	30.654274832465	18.366	114	6.9	89	3.3322045101752	3.60148138514129	.344803234073737	-.956247136631358	3.40119738166216	-2.1251981605587	1.46070580936083	-1.56634625878024	2	2
2	44	49	5.4	1	3	6	0	0	3	26.9911886323157	3.16772	101	9.9	91	3.3322045101752	-1.85449879260613	1.06363875865702	.630577905278027	3.3322045101752	-.00550065384108311	-2.32974327064809	-1.94706687645062	2	1
2	44	61	5.3	3	3	4	1	1	17	30.9443303948798	21.6439	100	13.1	92	3.3322045101752	5.61393672300559	2.36033881384665	-.251772970815603	3.40119738166216	4.76138350926063	7.06606173003861	3.26139349171454	2	1
2	73	85	5.9	1	3	7	0	0	0	23.5078053259871	11.12274	120	10.7	95	3.29583686600433	-.661892380534428	.780302164309835	1.33301710270508	3.36729582998647	-.930854632663979	-2.45746084044352	3.69211109002267	3	2
2	60	75	10.4	1	2	6	2	1	30	43.3114422239484	11.36336	93	10	91	3.3322045101752	2.39603807708095	3.27791016409023	4.15406808472601	3.40119738166216	-.69954228621358	1.93352002746479	2.68261568531032	1	1
2	77	68	5.9	1	2	3	2	1	10	29.3523545006944	11.1224	94	17.1	69	3.3322045101752	-1.95252235733308	-3.45475184025395	-3.18840051922927	3.3322045101752	-.0209055564236508	-2.88880338679149	-8.23176935097693	1	1
2	55	72	7.6	1	1	4	0	0	35	31.7206468368567	6.83918	100	10.6	91	3.36729582998647	2.29850402830929	1.26868917984724	-2.30196073873517	3.40119738166216	-.451974781968105	1.62182919702874	-3.28326269125929	2	1
2	59	75	5.1	1	1	5	0	0	0	24.1665293568408	8.48016	125	16.3	94	3.29583686600433	4.54060779935268	.171792526490162	-1.43548705964678	3.36729582998647	.930709283065111	.200113504919315	1.82119272578714	3	2
2	78	76	7.1	1	1	1	2	1	8.75	28.1121932074369	11.31422	208	16.5	67	3.29583686600433	-4.35184801128959	-2.4611691749339	-2.20190798507038	3.25809653802148	-4.29567867833152	-8.20833040704573	-8.23176935097693	5	4
2	44	80	5.1	1	3	6	0	0	0	23.1904970496534	43.95106	119	12.1	96	3.3322045101752	6.64875062642104	1.34066075747428	2.97261422653289	3.36729582998647	5.93073545293609	3.92178738946816	6.99182085376565	3	2
2	47	57	6.1	1	2	6	0	0	0	27.0416441319632	28.908965	145	9.4	88	3.40119738166216	4.01716589410432	1.61768275629155	-.416915234687265	3.40119738166216	.931978559511721	2.14441346392266	5.47930842404434	4	3
2	57	63	5.8	1	3	4	0	0	6	27.7697979507804	18.13486	93	12.2	94	3.36729582998647	.837078793270238	1.71644702816757	-1.49073329386273	3.40119738166216	2.62162301540811	2.46078090156788	.270766563713649	1	1
2	74	82	6.4	1	2	3	2	1	2.7	26.7678679921457	22.385395	136	10.8	86	3.36729582998647	-1.3640875980137	1.14155465883838	-.0154702086207403	3.36729582998647	1.02005912060327	-.821752963879705	-.505243451250753	3	3
2	71	78	7.6	1	3	4	2	1	35	28.6661291767446	9.01936	86	30.6	82	3.29583686600433	-3.53170392403489	-3.12553905933204	-4.22299996399709	3.04452243772342	-3.28661235162917	-6.22286693221486	-5.72660505659479	1	1
2	49	82	6.1	1	1	2	1	1	30	30.2469135802469	10.88336	117	12	61	3.29583686600433	-.867615242257014	-.0768592231942774	-4.47817408488682	3.40119738166216	2.20978133356251	-2.82507906616219	-4.24190841575436	2	2
2	54	84	5.9	1	2	6	0	0	9.45	30.1296989383989	23.39974	47	9.6	94	3.29583686600433	3.56379719905502	4.51944727589805	-.424530151225851	3.36729582998647	2.49408600397207	2.5709979404788	2.68261568531032	1	1
2	51	59	6.3	1	3	6	1	1	18.75	30.3871052979258	30.96788	136	12.3	98	3.36729582998647	1.54497458311393	.688549791160387	2.7067316657006	3.3322045101752	.385425186624934	1.4983525660007	3.91693917722557	3	3
2	56	89	9	1	3	4	2	1	6	39.1985717119619	10.55792	155	12	86	3.29583686600433	1.75659548257366	1.40107072021375	-1.55814410244717	3.40119738166216	-.913709851007374	-1.00090315472098	-2.12799608597458	4	3
2	60	51	6.3	1	3	6	2	1	12	28.7273771904625	23.8977	128	14	95	3.36729582998647	7.18449581160897	3.71113423624582	3.67391311204376	3.40119738166216	3.78983223349865	2.48889411075931	-.197857775666295	3	3
2	48	68	4.9	4	3	6	0	0	18	22.2040816326531	33.57108	120	11.6	96	3.36729582998647	1.67803400813476	.209449532430067	5.1581517422713	3.36729582998647	-9.2802805868117	.200113504919315	.777987282895762	3	2
2	51	67	5.5	1	3	7	0	0	0	22.7833088854905	25.37664	171	24	100	3.36729582998647	1.71955348553639	-2.56114072871817	-2.47846334387361	3.3322045101752	1.49580326491681	1.65290083300637	.824553710258999	5	4
2	55	91	5.7	1	2	4	0	0	80	29.0695203529142	16.38226	92	12.1	80	3.29583686600433	-2.60643959445651	-.605178102752084	-4.28553086201495	3.3322045101752	.636763750593379	-3.09846936359243	-5.53276904493989	1	1
2	40	62	5.5	1	1	4	0	0	0	23.0776266631018	25.96568	129	11.9	75	3.3322045101752	-1.36450664815746	2.41146201977903	.197640815505165	3.40119738166216	5.95123227308156	.553535565798431	2.9411662358023	3	3
2	52	87	6.3	1	2	2	1	1	24.75	23.4599042085191	15.89408	156	14.1	61	3.29583686600433	-1.72336230994107	-.235336154613111	-3.54720361456921	3.36729582998647	1.43075807686395	-3.73541504407834	-2.1236959596571	4	4
2	44	68	5.1	1	3	7	0	0	11.4	25.6611520347784	22.5417	129	8.4	91	3.29583686600433	4.2924454387843	-1.81430522797766	3.04469433550056	3.36729582998647	-3.06722631841077	2.10064938104614	3.21438644641563	3	3
2	40	57	5.3	1	3	4	0	0	0	22.272724329714	7.01006	147	9.1	72	3.40119738166216	.612096421034818	3.31853933130729	1.38614302872249	3.40119738166216	4.53915164100014	-.810787830231995	.408833049222475	4	3
2	50	82	5.4	4	2	5	2	1	14.8	28.2312228217563	13.48178	53	24.1	88	3.29583686600433	1.97380047230408	-1.95894568642842	-.488789679190149	3.40119738166216	-3.59697896140669	-7.23977368587301	-5.10713005560533	1	1
2	46	65	5.2	4	2	6	0	0	0	26.4875603064989	27.17764	88	12.5	80	3.36729582998647	2.86197729106883	1.38653694404901	-3.48547810239787	3.29583686600433	-.69954228621358	1.60140290668623	-4.8073507840597	1	1
2	43	65	4.6	4	3	7	0	0	3.5	25.8734786892098	27.90306	110	8.8	92	3.3322045101752	2.60182850132119	3.68206668391634	1.47313403599182	3.3322045101752	4.91590508571334	4.92469476664598	3.37749710941763	2	2
2	49	59	4.8	1	3	5	0	0	0	22.7796241362018	12.52388	80	12.8	68	3.29583686600433	-.347690144889642	-.481015743020392	-1.7953129830809	3.40119738166216	.0161388918893054	-2.02249645483535	-2.2855039652948	1	1
2	71	85	5.4	1	4	5	1	1	19	26.7949380165289	13.5018	95	12.9	95	3.29583686600433	1.63032415889905	1.41560449637849	-2.82102156459371	3.40119738166216	1.03236508642036	.164590760402814	-.784490952299776	1	1
2	48	70	5.8	4	3	7	0	0	0	27.1669192713546	25.23708	241	12.4	85	3.29583686600433	-3.94822202999139	-.233061296532611	-3.3969205298312	3.40119738166216	1.80497296868393	-3.34291489937233	3.85712926037676	5	4
2	43	46	5.1	1	4	7	0	0	0	23.2459847844463	15.38609	124	10.8	97	3.36729582998647	7.87693083181213	5.12568205563722	5.4297052198363	3.40119738166216	5.59878347785367	5.64692814130869	7.99360741420044	3	2
2	58	76	6.2	1	1	4	1	1	0	27.5726897491051	20.96914	111	11.8	86	3.3322045101752	-.912152045850503	1.31456536642196	-1.74976876223543	3.36729582998647	3.03487533633847	.748473701074528	-1.74152854241709	2	2
2	54	68	6.1	1	2	3	2	1	40	26.5831758034026	21.81868	111	11.5	82	3.29583686600433	2.93679435868229	-1.69645746377589	-2.21500294283248	3.25809653802148	-.757918998108051	-1.23108763224075	-.908699758486144	2	2
2	48	68	8.6	1	3	7	0	0	3.75	27.1020408163265	4.9489	105	11.6	60	3.29583686600433	-1.50881496877941	-.0477916708647953	-5.824298742141	3.2188758248682	-.964926695073148	-1.62000975580975	-2.90626999599783	2	2
2	46	75	7.7	1	1	6	1	1	42	25.3934311203181	12.29998	156	13.2	82	3.36729582998647	7.13799795847128	-.203993744203129	-1.67851382528774	3.40119738166216	2.57580537105411	3.53965259524553	2.00549330371321	4	4
2	48	70	4.8	1	3	4	0	0	9.8	22.6153344109768	21.53984	149	15	85	3.3322045101752	4.44433586094622	.780302164309835	.979772471384746	3.40119738166216	2.55276999801542	3.9850962338528	4.48720257556899	4	3
2	50	67	5.3	1	3	4	0	0	43.75	20.589665131974	14.27185	115	10.9	90	3.3322045101752	-.310591681236761	-.699902637178691	.798538135313919	3.36729582998647	-3.25424339867717	-.460153193950242	-2.91187071507259	2	2
2	41	73	4.7	1	2	3	0	0	14.25	24.9463579059908	24.38764	107	12.5	93	3.40119738166216	-.0182408152815761	2.90282119659359	-1.35664295530135	3.36729582998647	5.42262235567056	1.40240192874713	-.606920047789164	2	2
2	71	49	4.6	2	2	5	2	1	33.6	29.1385904206884	11.05188	100	22.4	92	3.29583686600433	.110295615598542	-2.1673385418714	-2.88902719938783	3.3322045101752	-3.21890205982139	-4.14371514512374	-6.3839122977709	2	1
2	77	81	17.5	1	3	6	2	1	7.5	23.3244444444444	25.586515	89	26.7	96	3.36729582998647	1.53698834441399	-.0332578947000542	3.42343948106219	3.25809653802148	-.303814399524905	.306520165938755	1.64580889571786	1	1
2	48	80	4.9	1	4	7	0	0	0	22.0140137990282	33.80915	121	9.4	98	3.40119738166216	.998387466850015	1.01144797655237	7.40451836520519	3.40119738166216	-1.5965882431477	1.93352002746479	2.96304671803845	3	2
2	45	74	5.1	4	3	6	0	0	4.5	22.6473769605192	35.65159	96	11.7	87	3.29583686600433	2.22217033990772	.951038013812909	.939994536802208	3.40119738166216	-2.12804399560079	1.32814099643336	-.187500000635532	1	1
2	59	58	6.2	3	4	7	2	1	45	26.4235698242833	13.897025	69	15.2	96	3.40119738166216	8.20517128760751	2.43528255275086	2.38610672827921	3.40119738166216	4.20846894236433	2.20593763637075	1.72778458602476	1	1
2	53	65	5	1	1	4	0	0	0	28.8310590508393	28.958265	137	17.4	78	3.3322045101752	-.867099074458429	-2.07451859254969	-.609104348757873	3.36729582998647	-1.02330340696762	.189601378142754	-2.64497291140537	3	3
2	44	64	4.9	4	4	7	0	0	0	22.2825921064681	17.87606	126	13.5	99	3.29583686600433	-.575274058521288	3.40801684637624	7.40300887546324	3.36729582998647	5.26683150277124	3.07927094534195	4.83697075505097	3	2
2	57	52	5.7	1	2	4	1	1	0	24.1665293568408	21.63406	102	17	89	3.3322045101752	2.79648205201482	2.6862091605158	1.11040505538773	3.40119738166216	3.67713974077293	3.74365623903066	1.02423594201168	2	2
2	55	70	5.3	1	2	3	2	1	25	27.1604938271605	22.92654	124	11.1	83	3.29583686600433	-2.35952055824898	1.22806001263017	-3.13475072757248	3.40119738166216	1.65019829050783	-4.14371514512374	-4.40984520176783	3	2
2	55	70	5.4	1	4	6	1	1	0	26.7949380165289	16.33718	94	10.3	94	3.36729582998647	1.41549593898557	2.59673164544685	1.41418209615289	3.40119738166216	1.19622024278637	1.58637828742307	.389190906437981	1	1
2	73	90	6.4	1	2	1	2	1	22.05	25.7091846855783	7.18798	101	23.5	86	3.29583686600433	-1.0460955848299	-2.07154643127253	-2.53291898119863	3.29583686600433	-1.59531896670109	-.407464479617831	-5.69901855297881	2	1
2	80	80	5.3	1	2	3	2	1	0	25.3350019840664	8.73925	139	19.9	98	3.3322045101752	-1.14691397980095	-3.33286433860275	3.05076947531934	3.3322045101752	-1.09284335909426	-1.76323956759906	.270766563713649	4	3
2	71	75	5.2	1	2	4	0	0	3.5	23.566632231405	17.23556	127	12.4	77	3.25809653802148	-2.92093394520675	-4.1296157633674	-2.03884401562391	3.25809653802148	-8.65132091210892	-6.30174083399192	1.69760973708837	3	3
2	48	55	4.4	1	2	7	0	0	8.5	20.4840123835166	22.36503	112	9.4	96	3.36729582998647	2.15044425371706	3.29244394025497	2.72358112342404	3.40119738166216	5.93073545293609	2.42252467309266	4.98563990717122	2	2
2	41	57	5	1	3	6	0	0	0	24.6853298611111	28.10625	162	12.4	92	3.29583686600433	.834887198232888	-2.65693283931704	-.841374401748447	3.40119738166216	-2.1251981605587	.686620121378232	1.21951785983213	4	4
2	55	82	5.4	1	4	7	0	0	8	25.2433383572526	17.77637	104	13.1	100	3.29583686600433	7.38247748182653	3.56649377779507	3.68504698681709	3.40119738166216	3.83026548991734	7.12606110924864	5.21233029941453	2	2
2	47	87	6.7	1	3	6	1	1	39	24.9680097375238	16.18546	124	9	95	3.29583686600433	5.05973549072656	-3.35789215348281	1.2374466296497	3.36729582998647	-.606496358420818	3.51530258877485	3.57749648101214	3	2
2	45	86	5.2	1	3	6	0	0	11.5	22.5308641975309	29.70488	227	12.4	69	3.29583686600433	3.78623812130104	.804122697281657	-.601891684962943	3.36729582998647	.22030075381231	3.81553073833007	13.5118952773188	5	4
2	80	62	4.7	1	3	5	0	0	64	25.5649539199596	13.18619	88	14	92	3.3322045101752	-.849655849489871	.789588921116916	-1.82665673026343	3.3322045101752	2.70856085091474	-1.36508727339188	-1.67912592783922	1	1
2	74	74	5.4	1	4	7	0	0	0	27.4671984233518	14.73792	102	13.9	89	3.3322045101752	.208445125647195	1.22806001263017	-.404205992209871	3.40119738166216	-2.28706033612729	-2.08272128015269	-4.68028035135694	2	2
2	72	68	5.4	1	4	6	0	0	12	27.5971785943296	24.74435	91	17.7	91	3.29583686600433	.549089428091542	-3.35668487157458	-2.56281085896579	3.3322045101752	-4.45444191713463	-1.04949005682082	-1.01856142132809	1	1
2	71	63	4.7	1	4	7	0	0	20	22.5308641975309	29.21994	95	21.4	95	3.29583686600433	4.41821728076979	-.593616487864502	-1.07836670116306	3.29583686600433	-.560118330194561	1.73474988315702	3.43364086049327	1	1
2	43	74	6.6	1	3	7	2	1	.5	31.7955833044283	18.16305	160	14.4	98	3.36729582998647	3.69758665125813	2.39465338553379	-.817418831784612	3.29583686600433	3.04705475129386	2.93059921482213	-.15198267789681	4	4
2	77	67	5.3	1	4	7	2	1	12	23.3509355636275	14.45166	129	17.3	93	3.3322045101752	5.0663603255829	-.824762300107042	-.466923500726356	3.36729582998647	-.734883625069359	.686620121378232	2.52495110755233	3	3
2	77	73	5.3	1	1	1	2	1	18	27.0540811081352	10.9458	168	11.6	75	3.29583686600433	-.835865644350954	-1.71958069355106	-2.73892389308415	3.25809653802148	-1.51657198552284	-2.96307505846272	-7.09019177978681	5	4
2	41	79	4.7	1	3	6	0	0	8.05	21.3867917235693	20.78106	188	8.5	94	3.40119738166216	7.20600842224856	3.69660046008108	2.44899655300424	3.3322045101752	5.04726473826567	4.25387697986649	-1.39227094133032	5	4
2	48	96	6.4	4	1	6	0	0	33	31.2100121719047	12.17939	71	14.3	93	3.36729582998647	2.98579946292655	-.440386575803328	.365860065321852	3.40119738166216	3.48091563145492	1.61098561565509	2.13467621402741	1	1
2	80	94	5.3	1	1	1	2	1	0	29.7004132231405	30.35532	79	16	60	3.25809653802148	-5.67447596306025	-7.05640809785397	-6.31961141100384	3.25809653802148	-5.06901286397806	-8.20833040704573	-3.7878479293247	1	1
2	79	58	5.9	1	2	1	2	1	45	27.0914493036439	9.45409	136	10.1	35	3.04452243772342	-7.62294772011355	-8.48321483532961	-7.02394912442175	3.29583686600433	-10.4353703534895	-5.1019396999756	-5.95424426142261	3	3
2	78	75	5.8	1	2	5	1	1	0	26.5432098765432	14.30446	120	13.5	96	3.3322045101752	-2.34101609408767	-2.76953358416115	-4.27944880474155	3.3322045101752	-5.70054786119092	-2.96307505846272	-7.09019177978681	3	2
2	80	73	6.2	1	1	2	2	1	0	26.1048894457932	18.08596	221	15.7	80	3.25809653802148	-7.38105892576687	-7.0157789306369	-4.14728592852711	3.29583686600433	-4.51167590344419	-5.1019396999756	-5.72660505659479	5	4
2	78	73	5.9	1	3	2	0	0	60	25.9043101026809	12.06114	164	33.4	85	3.3322045101752	-2.8713342982586	-.624958898274485	-2.8637878112066	3.29583686600433	3.29117926700812	-6.22286693221486	-7.28035310270538	5	4
2	43	75	5.5	1	1	5	1	1	18.75	24.5152354570637	28.3345	134	12.5	85	3.40119738166216	.787172888957948	2.18101351073315	-2.56068024866128	3.40119738166216	-.66856916056989	3.05680448125527	2.52495110755233	3	3
2	44	67	5.3	4	3	5	0	0	9.6	27.9081381599724	27.41892	283	10.4	99	3.40119738166216	1.61655473188163	1.13333547820357	1.07899611234472	3.3322045101752	-.393724620935327	1.90973152598455	4.00256120183113	5	4
2	41	76	5.7	1	3	6	0	0	0	20.5191340925413	15.4285	181	13	95	3.25809653802148	1.55743794273515	2.15194595840367	-1.20314243959549	3.36729582998647	1.05413118301244	1.01059755857655	-1.36930691450873	5	4
2	43	70	4.9	1	1	2	0	0	33	20.1736485595239	23.97856	158	19.8	59	3.25809653802148	-2.2722082243169	-.882200101569347	-3.38418980322351	3.2188758248682	.385425186624934	-2.88880338679149	-.757786446836821	4	4
2	41	62	5.3	1	4	7	0	0	0	24.9153159206069	6.89436	115	10.5	97	3.40119738166216	8.3795716511132	2.77271451430758	1.64264645164465	3.40119738166216	.14282304908067	7.0381072227371	3.60434213549171	2	2
2	43	64	5.6	1	3	6	0	0	23.4	23.038752362949	20.90958	95	11.4	93	3.40119738166216	2.57626891580613	.939476398925328	.322115571882722	3.40119738166216	1.6936039328303	4.14963099417887	1.21195109315289	1	1
2	41	89	5.7	4	3	6	0	0	0	22.9974689567211	20.19774	129	17.1	98	3.40119738166216	1.53232427558746	.849998883856381	1.87358747498839	3.40119738166216	1.57145130932958	4.0097165468042	5.29624292676939	3	3
2	40	61	5.6	1	3	6	0	0	0	21.3068181818182	19.49643	129	9.5	86	3.3322045101752	1.05375984917106	4.30283523982025	.538096690616057	3.40119738166216	1.1758499735026	-.481544514622474	3.43364086049327	3	3
2	42	56	5	1	1	3	2	1	21.75	27.452886842632	15.439275	99	10.9	74	3.3322045101752	1.30743420152455	.48874638932783	-1.27885355023583	3.36729582998647	-.17093236880258	1.46413452044838	-2.09314211829839	2	1
2	41	108	5.8	1	1	4	0	0	25	28.2019080353405	19.74102	177	12.4	82	3.36729582998647	2.26615006502828	1.35519453363902	1.43285902434744	3.3322045101752	2.75336232054551	1.73215044134813	.481917853915021	5	4
2	41	67	6.2	3	3	7	0	0	31.25	25.7370814149675	20.16983	142	12.7	100	3.36729582998647	3.32619730449339	3.10489945650665	3.98624682264241	3.40119738166216	3.94562308639798	1.58072900012583	4.95955483735786	4	3
2	43	56	5.9	1	2	7	1	1	20	20.7943762075093	12.50516	202	11.2	100	3.36729582998647	1.25093465016716	2.81334368152465	2.94445070632658	3.36729582998647	1.00635732747788	.641187826018029	.46303849152612	5	4
2	42	90	5.8	1	3	6	0	0	16.9	25.7121986851717	15.05938	101	11.6	97	3.40119738166216	1.04213473028897	.849998883856381	.172877429530678	3.40119738166216	.22030075381231	.12454962415967	1.64580889571786	2	1
2	47	43	5.8	1	4	7	0	0	.5	24.8356464572681	11.3169	124	15.5	98	3.40119738166216	2.44968215505379	.705358425405629	4.52067760227521	3.40119738166216	.918403317248024	3.98080868419369	1.38322377460056	3	2
2	40	93	5.8	1	3	6	0	0	13	28.7267877295578	21.96192	187	6.4	97	3.40119738166216	2.08503220905067	4.01425162611541	.54253206183919	3.40119738166216	3.5241947229157	2.1832140947903	-2.48239166892428	5	4
2	40	62	5.4	1	3	6	0	0	0	25.9454839595861	18.4522	143	10.3	89	3.3322045101752	.595378360511386	.775055144952175	.775880950684011	3.40119738166216	.765277568103614	2.31850698728007	3.15299140786928	4	3
2	42	59	5.6	1	3	7	1	1	0	20.2448979591837	29.45373	86	14.2	98	3.36729582998647	4.52435302951839	2.9602589980559	3.44837518324522	3.40119738166216	1.74773898237437	5.2544524205114	7.23605543607673	1	1
2	40	82	5.8	1	3	4	0	0	18.9	27.1430374952657	13.7127	134	10.3	65	3.2188758248682	-2.70033617672861	-1.16446911974427	-3.41344522670134	3.36729582998647	1.13639352315811	.234254867007184	-2.14646861253233	3	3
2	45	80	5.9	1	3	6	0	0	0	22.6421929718633	23.7663	125	10.4	98	3.36729582998647	3.18588953379384	1.62994167437579	3.34971864901165	3.36729582998647	1.70420678919021	1.58072900012583	5.22748904981424	3	2
3	68	62	5.4	1	4	3	0	0	25	26.0705612153847	15.299615	95	11.9	96	3.36729582998647	-.487442326727539	-2.19761337610912	-1.4442919009903	3.36729582998647	3.29117926700812	1.65290083300637	-2.2914223984761	1	1
3	63	76	5.4	1	4	7	0	0	0	30.5240987759836	12.61078	173	9.6	99	3.36729582998647	.852316424005544	-.440386575803328	2.7198620779982	3.3322045101752	-2.26206875190803	-3.52562124437905	.813914303531969	5	4
3	75	93	6.7	1	3	4	0	0	50	26.1435660168041	8.03418	75	18.1	98	3.3322045101752	.152747624028957	.924942622760586	3.87202850463817	3.40119738166216	-.643704127212328	-.202130912849413	1.64580889571786	1	1
3	66	81	5.4	1	2	4	1	1	12.5	23.8048006347947	11.76991	148	15.1	94	3.25809653802148	-3.61373027570708	.921970461483427	1.43081044332943	3.29583686600433	-2.52783281335268	-1.85016136798826	-2.74624153608733	4	3
3	74	61	5.1	1	2	4	2	1	56.25	27.81320861678	32.40427	143	12	94	3.36729582998647	3.21361561924831	.890628051073445	-1.5250146497628	3.3322045101752	3.12859338708872	2.80210264895408	.181996131027456	4	3
3	64	76	3.9	1	3	3	1	1	27.5	26.2438854238471	19.69928	164	12.5	86	3.36729582998647	-.295735636414258	-2.53908507511527	-.0479175863111507	3.25809653802148	-5.53245104247451	-5.09684961130767	-4.56008691935318	5	4
3	62	66	6.3	1	1	2	0	0	31.5	26.9082875864761	32.3463	127	10.5	79	3.3322045101752	-1.68241405327106	1.55727279355208	-.739086456567026	3.40119738166216	-1.78802771705168	-3.05658651673879	-3.42731892962888	3	3
3	60	57	4.7	1	3	6	0	0	26	27.016976678885	17.1168	103	11.8	98	3.40119738166216	1.15153553933792	1.45623366359555	.9529910637557	3.40119738166216	2.28979759118737	-1.00090315472098	1.77577305480975	2	2
3	63	61	4.7	1	4	7	0	0	11	23.7709553431932	20.56635	81	10.9	99	3.36729582998647	-.849412291906229	1.55727279355208	2.21067292927464	3.40119738166216	-.913709851007374	1.45733109991112	1.36005445838024	1	1
3	73	60	6.4	1	2	6	0	0	43.75	27.8452154088461	27.44472	165	16.8	91	3.17805383034795	-2.51267668028228	-5.32230452732334	-1.7720743974345	3.25809653802148	-10.4353703534895	-2.88880338679149	-2.5844354991119	5	4
3	66	87	5.1	1	1	4	0	0	36	25.7995717271093	39.32986	133	12.9	87	3.25809653802148	-.870736321966505	-3.77133543011601	-.858518606173785	3.40119738166216	.108153833182379	-1.57435655132062	.871095156279742	3	3
3	60	76	6	1	1	2	1	1	40	33.6063852131905	10.28697	151	13.9	67	3.29583686600433	-2.68072949817729	-1.11631807508905	-2.51528182783241	3.2188758248682	1.76144077549976	-4.16827611304008	-4.43415171133028	4	3
3	59	57	5.7	1	3	6	0	0	12	29.8027757487217	14.63583	138	11.7	100	3.40119738166216	1.81783007107495	3.07583190417717	4.82419832720292	3.40119738166216	2.70843430005305	6.14479833236962	5.73996630227978	4	3
3	61	67	5.8	1	3	4	1	1	0	30.5624994809358	13.55365	149	11.7	74	3.25809653802148	-1.11637278848675	-.290499097994916	-1.67476452124269	3.2188758248682	-4.39122638940064	-1.86962229111719	-1.11656899002698	4	3
3	72	64	5.2	1	2	6	1	1	0	25.3728208359588	24.95724	143	11.3	79	3.36729582998647	-3.32613000283706	-.911267653898829	-6.39104823361789	3.36729582998647	-2.02936057814933	-2.93010341752594	-3.7878479293247	4	3
3	74	61	7.2	1	3	6	2	1	20	27.7775646288779	21.91652	147	12.5	99	3.36729582998647	-2.55288062705974	-1.0268405600201	-.208287360267666	3.17805383034795	-1.59531896670109	-6.66227048389274	-3.75758386271897	4	3
3	65	40	5.7	3	3	6	1	1	0	25.2642092816592	17.47749	144	17.5	100	3.40119738166216	-.675451897117405	-.567521096812179	2.44319440293062	3.3322045101752	.0455354589375118	-.413393526235446	.737600865740949	4	3
3	63	72	5.8	1	3	6	0	0	0	24.6913580246914	19.088785	104	11.8	93	3.3322045101752	.819743857787238	-.663313207411048	3.13561150041964	3.3322045101752	.835960245815173	1.05049981255246	1.67618973944006	2	2
3	70	86	13.3	1	2	2	2	1	25.2	29.7142857142857	20.61765	76	9.3	80	3.29583686600433	-4.53798001003726	-3.10171852636021	-1.84769068375664	3.36729582998647	-4.45444191713463	-9.14835410475459	-5.95424426142261	1	1
3	65	64	5.6	1	2	3	0	0	23.5	27.3231176199302	23.139505	130	9.9	97	3.3322045101752	2.35266463352379	-.1029546142466	1.27374696169156	3.3322045101752	.203029421294012	-.248786375155733	.500922184740067	3	3
3	75	84	4.9	1	2	4	0	0	2.8	22.0031034227962	20.01624	185	11.3	64	3.36729582998647	1.09214269092193	-.481015743020392	3.72904730282179	3.3322045101752	-2.02936057814933	-3.7021248182407	.813914303531969	5	4
3	66	60	4.8	1	2	4	2	1	6.45	23.1983150697476	28.17752	155	10.2	90	3.29583686600433	-1.68334999009958	-1.59244617254221	-2.3455352106339	3.40119738166216	-.115347311524716	-.407464479617831	-2.54402428863157	4	3
3	66	74	5.8	1	1	2	0	0	18.55	25.3220893025683	13.59778	189	23.8	65	3.40119738166216	-2.8848934553985	-.406072004116186	-1.64276622029188	3.25809653802148	.0916603854403812	-2.19791400193601	-7.28035310270538	5	4
3	62	61	5.4	1	1	1	1	1	48	27.1374139963269	21.2042	167	20.7	47	3.2188758248682	-8.47383271044885	-2.35785518689687	-5.49602851625371	3.25809653802148	-2.81061510559224	-7.12685927155918	-3.7878479293247	5	4
3	65	56	6.4	1	3	5	0	0	1.2	28.3848021613488	11.06645	101	12.2	89	3.36729582998647	-2.50922743491895	-2.49548374662104	3.59191611451167	3.40119738166216	-4.75712387603055	-7.29600414758081	-1.6814402358448	2	1
3	63	82	5.3	1	3	6	0	0	5.4	28.9473684210526	17.81561	118	12.4	100	3.40119738166216	-1.03435420284557	2.35402421831673	1.6917221765116	3.36729582998647	1.47106478242094	1.08634916311243	-.693827856295576	3	2
3	65	80	5.5	5	3	4	0	0	11.5	31.0363823992675	8.430365	95	13.2	93	3.3322045101752	-3.03686898813649	-1.40490168879389	-5.24177690725659	3.2188758248682	-6.52096636860591	-2.93010341752594	-5.95424426142261	1	1
3	61	63	4.8	1	2	2	0	0	8.55	23.4567901234568	22.29784	143	12.7	69	3.36729582998647	-3.27480005942356	.243764104117209	-2.43867821945087	3.3322045101752	-4.72475492307855	-4.16827611304008	-1.32588009446409	4	3
3	67	49	6	1	3	6	1	1	8.4	25.0566567716812	18.91267	94	18.2	100	3.40119738166216	.471621978045657	-1.2632333916203	2.39570353027607	3.36729582998647	-.447606568756014	-1.8869595305704	1.61204215869883	1	1
3	68	68	5.4	1	3	4	0	0	10.2	23.9394809920521	18.68614	96	12.2	94	3.36729582998647	.819611962815021	.344803234073737	-.864512671193284	3.36729582998647	-3.06722631841077	1.48027810124918	-2.00940042397303	1	1
3	62	84	5.3	1	3	6	2	1	36	25.2871487097807	18.00418	160	11.2	99	3.29583686600433	3.71969586124166	1.39582370085609	5.09995975501039	3.40119738166216	2.0566555844181	3.20234118039056	4.76418300035346	4	4
3	61	72	5.1	1	3	6	0	0	12.5	25.5403188085144	27.0772	131	12.6	98	3.29583686600433	.476520281679444	.498033146134912	-.18860176277304	3.36729582998647	-.560118330194561	.754531690712319	1.11269358726468	3	3
3	67	69	6.7	1	2	4	2	1	0	25.6708575717771	24.02258	242	11.6	53	3.40119738166216	-8.71220651329505	-.714436413343432	-1.63699206252797	3.25809653802148	-.820118351118818	-12.7876483396527	-5.69901855297881	5	4
3	54	43	4.5	1	1	2	0	0	30	25.5504860146796	19.75262	135	11.3	70	3.29583686600433	1.28521042563574	.243764104117209	2.71373453690978	3.3322045101752	.320379998572075	2.05413732954924	.767965024016688	3	3
3	65	65	4.5	1	4	5	0	0	12.5	24.9153159206069	17.93883	235	9.6	99	3.40119738166216	-.1972393177702	-.875885506039425	6.96057382377731	3.25809653802148	-3.5566722558497	.207626689810053	6.36167529031224	5	4
3	59	67	5.4	1	2	4	0	0	0	29.6495115633095	10.32369	151	14.6	79	3.29583686600433	-1.34311200922289	-2.29340548670798	-2.82116228200211	3.40119738166216	2.70856085091474	-1.04949005682082	-3.13946676276915	4	3
3	72	70	5.1	1	2	4	1	1	12.25	25.9701155481953	7.49206	192	10.9	48	3.04452243772342	-8.64873031529718	-7.55635672827895	-9.5665345893617	3.13549421592915	-9.1980008358574	-5.1019396999756	-9.37777033856138	5	4
3	56	49	5.2	1	3	5	0	0	24	29.0697674418605	17.7756	131	11.9	97	3.36729582998647	-.227247882751944	-1.54656998596748	-.31466279554063	3.40119738166216	.247704340063092	1.54942731375484	1.31291868917478	3	3
3	56	78	5.1	1	4	6	0	0	0	26.5950001399737	18.63849	148	12.8	88	3.3322045101752	1.61341469043114	1.93533392232587	1.76739351610659	3.40119738166216	-.791864509655527	1.38224775640285	4.05113363329779	4	3
3	71	56	4.9	1	4	5	2	1	0	24.7675497083203	10.83832	119	12.8	97	3.3322045101752	1.20784045268775	-1.21735720504557	1.67969697937059	3.2188758248682	-1.59531896670109	2.58447277831617	3.33004124235926	3	2
3	48	70	5.6	1	2	5	1	1	24.2	26.3065212860008	18.87154	307	10.5	94	3.29583686600433	-.0690072280657771	3.59556133012455	-.10525640924237	3.40119738166216	3.52432127377739	1.66637313708745	2.37489106974724	5	4
3	69	101	11.7	1	4	6	2	1	50	29.9567989809777	31.53833	101	10.4	96	3.36729582998647	.208281859157308	-.512358153430374	-2.06971643488545	3.3322045101752	1.49580326491681	-3.64508952078933	-2.54402428863157	2	1
3	71	59	4.9	1	2	4	1	1	24	28.6801110976935	12.946365	160	25.1	83	3.36729582998647	-3.23133403417951	-2.65168581995938	-.826821424167454	3.36729582998647	-3.55357331908422	-1.62000975580975	-4.07708301374421	4	4
3	51	86	5.6	1	3	6	0	0	12	30.1052909272895	14.30926	107	9.8	97	3.3322045101752	-1.43323908957162	-2.36310220625453	1.9167179527557	3.40119738166216	2.70856085091474	-.613834180951815	.289756979086332	2	2
3	65	52	4.6	3	3	6	0	0	47	21.6624756407672	27.68898	110	11.6	99	3.3322045101752	-.635739382483677	.575949046316277	1.48954540074241	3.40119738166216	.888446366327556	-.763993485658435	1.53925669180297	2	2
3	67	69	4.9	1	2	4	2	1	0	22.343515592582	12.26324	104	15.4	91	3.36729582998647	-3.96806563026354	-4.64409816995713	-4.38276447318922	3.3322045101752	-8.23408003055155	-5.76955546901333	-5.06957068153056	2	2
3	66	62	4.5	1	2	3	0	0	0	24.2083782714287	31.225135	92	10.1	93	3.40119738166216	.770373266720965	.229230327952468	5.3186668564227	3.40119738166216	-4.59606037428114	.104004652183236	3.76562634016483	1	1
3	62	66	5	1	1	2	0	0	0	26.1627698035636	10.57812	194	14.1	81	3.3322045101752	-.174814451717454	-.305032874159657	-2.2360082223552	3.36729582998647	-.243010873822443	-.821752963879705	-7.28035310270538	5	4
3	74	55	4.9	1	1	1	2	1	22.5	27.9430976919727	17.95534	114	12.7	77	3.25809653802148	-2.55973465824954	-.634245655081566	-2.92264397224011	3.25809653802148	-3.59697896140669	-3.29882165982364	-2.90626999599783	2	2
3	62	57	4.9	3	1	2	0	0	0	25.8517490323955	21.4935	153	9.5	51	3.25809653802148	-9.41265905981734	-2.60056261402699	-3.29033407509968	3.13549421592915	.108153833182379	-9.14835410475459	-8.23176935097693	4	3
3	66	65	4.4	1	2	4	2	1	47.5	24.8163265306122	32.08396	148	11.5	61	3.29583686600433	-5.73737452345518	-4.96699635534911	-7.03274223852892	3.3322045101752	-5.06901286397806	-5.1019396999756	-7.0894908519717	4	3
3	79	57	4.9	1	2	1	2	1	74	29.4107588659759	5.891475	120	13.4	90	3.29583686600433	-4.8784972369917	-3.83281296902774	-3.70535702913619	3.29583686600433	-8.65132091210892	-4.47629490044529	-3.7878479293247	3	2
3	68	62	5.1	1	1	4	0	0	15.75	26.7207117172193	37.74854	112	10.9	78	3.29583686600433	-1.39217967279605	1.94986769849061	-.755055030477509	3.40119738166216	.930709283065111	-2.08272128015269	-1.49216269172456	2	2
3	73	76	7.2	1	1	1	0	0	0	29.6191711236102	22.17335	157	14.7	75	3.36729582998647	-3.11899568752658	-2.63715204379464	-5.13589089938356	3.25809653802148	-6.52096636860591	-6.22286693221486	-5.95424426142261	4	4
3	66	68	5.1	1	3	7	0	0	0	20.8116545265349	35.00252	141	12	99	3.36729582998647	.441892659141667	1.31456536642196	3.47611111084221	3.40119738166216	1.06333821206405	.623051154027517	-.137210896676089	4	3
3	69	55	5.4	1	3	6	1	1	50	28.7273771904625	24.55536	130	11.3	98	3.40119738166216	-.00319945522789333	-2.21618688972328	3.92494463806983	3.40119738166216	-5.14308434979535	-.889935775357776	4.53519835477371	3	3
3	70	72	9.9	1	2	3	1	1	6.75	32.9342575089267	16.53714	180	9.6	82	3.29583686600433	-3.00052224096409	-2.97565158152362	-2.16859741377075	3.3322045101752	-.523254613168784	-18.504485596939	-5.30063833984823	5	4
3	63	61	4.4	1	2	6	1	1	0	23.6988286438836	14.71602	90	9.7	95	3.3322045101752	-1.67042621040922	-.529166787675616	-.500018787556865	3.40119738166216	-.734883625069359	1.48955686912878	2.41885583327595	1	1
3	46	62	5.2	1	3	3	0	0	.9	26.4721074380165	18.90814	161	8.3	97	3.3322045101752	2.36916132826766	2.71230455156812	.641769400377935	3.36729582998647	4.34262024953326	.754652678707369	-.269364769081031	4	4
3	75	55	5.7	1	3	5	2	1	43.75	29.0547520661157	18.62794	199	10.4	98	3.36729582998647	-1.49534810981202	.203134936900145	1.53157263369554	3.40119738166216	-.560118330194561	.187016968402126	1.64580889571786	5	4
3	68	74	5	1	1	4	1	1	27	17.5942665289256	13.23676	120	12.7	96	3.29583686600433	-3.81780944115166	-.305032874159657	-1.85191265590361	3.3322045101752	-1.59531896670109	-7.86210113463898	-6.3839122977709	3	2
3	67	52	7.1	1	3	6	2	1	0	28.7444115085512	6.93788	103	14.6	100	3.40119738166216	-3.90271204432991	-.163364576986065	1.20640096327389	3.40119738166216	.247704340063092	-7.86210113463898	-5.30063833984823	2	2
3	69	56	6.1	1	4	7	1	1	9	24.8356464572681	25.84416	137	14.3	96	3.29583686600433	.0326777680904719	-.882200101569347	3.36336803177658	3.40119738166216	-2.04784700668875	-.138118635734781	.684921969704801	3	3
3	66	66	5.7	1	2	4	0	0	41	27.7595149390021	21.59237	83	11.6	83	3.36729582998647	-4.19968415224882	-.714436413343432	-1.88614614837105	3.25809653802148	-2.02936057814933	-5.1431383959417	-5.18099441821217	1	1
3	63	45	4.9	1	2	4	0	0	0	25.9257671420014	23.434585	141	9	89	3.3322045101752	.522447903802115	-2.23299552396852	-1.30692651113451	3.29583686600433	.342019544302464	-.390897225407407	-.814107324762983	4	3
3	74	93	6.8	1	2	5	2	1	31.25	22.0521901834341	10.483615	124	14.5	97	3.25809653802148	-7.09381049996606	-7.89378868983568	-10.4148433937091	3.3322045101752	-9.1980008358574	-12.7876483396527	-5.95424426142261	3	2
3	77	51	5.6	1	3	5	1	1	92	25.4326859558726	24.14374	136	11.6	100	3.40119738166216	1.64446599211568	-2.0454510402202	2.30558991635709	3.40119738166216	-4.08642489884561	2.58447277831617	2.51951664995905	3	3
3	78	61	5.9	3	1	3	0	0	82.5	26.3963597578287	10.763165	283	10.4	96	3.25809653802148	-3.55012033107144	-5.3450574841229	-1.07999181769271	3.25809653802148	-4.51167590344419	-2.76816873784146	3.85712926037676	5	4
3	68	74	5.6	1	3	6	0	0	3	30.4122653817019	23.78432	181	10.2	90	3.3322045101752	.968712841435973	-1.47687326642094	-1.86120815151988	3.13549421592915	-1.59531896670109	1.65290083300637	3.65334034085997	5	4
3	64	64	5.2	1	3	7	0	0	36.6	25.6834286453377	14.06732	512	9.6	97	3.3322045101752	4.17121059013542	-1.35498576476975	5.89442510425178	3.40119738166216	.533459018206439	.971505234355575	2.4117662935256	5	4
3	62	72	5.4	1	3	6	0	0	0	24.9156913310851	17.466055	160	12.5	94	3.36729582998647	.190990804776598	2.00730549995292	1.30652297955214	3.40119738166216	2.28852831474076	2.6948215530158	1.24665567281103	4	4
3	47	94	8.9	1	2	2	0	0	0	31.745062727023	8.88108	90	8.6	92	3.36729582998647	2.15093086637848	1.45920582487271	-1.71083450747424	3.36729582998647	.0930562127486847	-.481544514622474	-3.75758386271897	1	1
3	63	65	5.6	1	3	7	2	1	0	24.0204728337691	34.97901	144	12.4	97	3.40119738166216	.438451463323728	-1.59244617254221	-1.02973084230658	3.40119738166216	-2.46806027414991	-1.05363443150188	-.963995481530261	4	3
3	66	60	6.2	1	2	6	1	1	9.8	24.8	23.77366	92	17.2	97	3.36729582998647	-.455067444873437	.445842364030266	-.325916585252862	3.40119738166216	-4.72475492307855	-1.25875934318577	-3.32061813515526	1	1
3	59	80	6.4	1	4	7	0	0	6.5	24.3827160493827	23.28701	105	16.1	97	3.3322045101752	-.805093807735657	-.0280108753423943	.365860065321852	3.36729582998647	1.49580326491681	-1.76323956759906	.101405518832083	2	2
3	76	72	7.7	1	2	4	1	1	0	24.021275987303	20.36984	124	10.4	93	3.36729582998647	-2.67166469121765	.515539083576812	-.766456455052767	3.40119738166216	1.76144077549976	-4.21777045938909	-.814717959650545	3	2
3	73	102	9	1	3	7	1	1	18	26.7348429510592	12.77294	165	19	95	3.29583686600433	-1.32469378580584	-.619711878916825	-.49089560814914	3.2188758248682	1.07406761928565	-3.05457155857751	1.69760973708837	5	4
3	72	64	5.8	1	3	6	1	1	16.5	23.0517609434988	20.662975	153	16.5	100	3.36729582998647	1.01429202228917	1.86336234469883	2.77782737743851	3.36729582998647	1.83581954346592	1.8443801930584	3.38434162646493	4	3
3	65	73	5.4	5	3	7	1	1	47	23.8805970149254	11.26683	94	20.3	100	3.3322045101752	.741665730661625	.200162775622986	2.57829822196743	3.40119738166216	2.09072764682727	-1.2355629141123	1.61698876661541	1	1
3	48	60	5.5	1	3	6	0	0	0	23.7196092506476	15.71199	109	14.2	96	3.3322045101752	1.80533193413633	.683302771802727	1.61138940803437	3.36729582998647	-1.00191696296062	4.27660817120529	-1.01901652898083	2	2
3	60	64	4.6	1	3	6	1	1	0	22.2706985149825	27.05807	154	16.6	91	3.36729582998647	1.33239888489263	.301201905579514	.739093707749433	3.3322045101752	4.18682939663394	-.0949214012459304	2.09678807246008	4	3
3	73	62	6.3	1	3	6	0	0	24.4	29.0532879818594	15.93592	65	19.7	99	3.36729582998647	.738158605000103	-.483290601100892	2.42570849091784	3.40119738166216	-2.8248772825899	-.932821694883662	4.4476408834625	1	1
3	54	74	7.1	1	2	5	2	1	20.25	24.2161002672896	11.99108	168	10.1	87	3.40119738166216	-3.22482963895027	-.904953058368907	-5.11500031574281	3.3322045101752	-.770351514786833	-3.05457155857751	-5.72660505659479	5	4
3	77	48	6	1	2	3	0	0	25	28.2427894680668	16.19139	81	15.4	96	3.3322045101752	-.54168272052993	.748959753899852	-1.80562209510944	3.25809653802148	-1.27396984797858	-.103299323948274	-.505243451250753	1	1
3	73	69	5.1	1	2	6	1	1	5.4	22.6421929718633	13.47856	129	9.8	97	3.3322045101752	2.73466514687987	2.48413090060274	3.21144476916773	3.36729582998647	-.171185470525968	-1.9632720842539	-1.50197876780084	3	3
3	67	61	5.2	1	3	6	0	0	0	22.6331031410114	20.99845	158	11.1	98	3.40119738166216	1.90601201726383	1.62696951309863	2.64695272038887	3.29583686600433	6.08259192563389	2.10049832047836	3.5998821647084	4	4
3	58	60	5.6	1	3	5	0	0	0	26.7377757333122	15.73072	129	12.4	100	3.40119738166216	3.20579123335567	.83021808833398	5.18020425884813	3.40119738166216	1.81671855062875	5.3784541291528	2.55291421984425	3	3
3	79	72	5.8	1	2	4	1	1	8.75	23.5557486050319	7.02644	140	13	94	3.3322045101752	-3.53913598755576	-5.0535017091409	-2.01839275182883	3.3322045101752	-10.4353703534895	-6.22286693221486	-8.23176935097693	4	3
3	51	71	6.3	1	2	4	1	1	3	32.7441611814628	15.93304	142	9.4	83	3.29583686600433	1.24252758819779	2.15194595840367	-.398928911507809	3.40119738166216	3.3494294280409	1.30318438033125	-1.04864873482691	4	3
3	62	76	5.6	1	2	4	1	1	0	31.7739318550568	20.429885	112	12.6	87	3.3322045101752	-.288027449100973	-2.01935564916788	-1.42141943189128	3.36729582998647	-1.09284335909426	-1.65558419560296	-2.00940042397303	2	2
3	78	41	5.3	1	2	4	1	1	54	27.5796010040957	12.94167	105	10.2	65	3.2188758248682	-.204746633911038	-3.28401599075087	-3.98259350844615	3.3322045101752	-4.52537769656958	-2.73980895468235	-7.28035310270538	2	2
3	44	80	5.3	4	3	6	0	0	0	27.6483899655716	10.571345	161	14.4	95	3.3322045101752	4.11958084151415	2.39465338553379	.355280206276157	3.3322045101752	4.00939899800423	4.36860756195044	.153594784546239	4	4
3	62	76	6.1	1	2	4	1	1	0	26.8406104678381	19.33388	184	11.2	93	3.3322045101752	.329132075536734	-3.87237456007254	2.71007404271624	3.3322045101752	-.0209055564236508	.773913396620513	.721938473622151	5	4
3	70	54	5.2	1	4	7	0	0	11	28.8310590508393	15.53462	198	10.1	99	3.36729582998647	-2.70245702244007	-.673807246126368	-.432190006367432	3.29583686600433	-.106013731611415	-2.63037606566443	.270766563713649	5	4
3	72	78	6.5	1	2	4	0	0	0	28.1767031496271	12.13753	123	14.2	98	3.36729582998647	1.90163970409969	1.74778943857756	-.0699320812987456	3.3322045101752	.842502171111866	1.48027810124918	.290818966156224	3	2
3	69	63	6.8	2	4	6	0	0	0	28.8234190279602	21.3865	115	12.1	99	3.40119738166216	.942341523962306	1.43013827254323	3.11867107411337	3.40119738166216	.842502171111866	.959134553382753	3.11306566331929	2	2
3	59	70	5.8	1	3	7	0	0	0	23.4924283396431	13.70398	153	9.9	98	3.36729582998647	3.55301195358613	3.1768710341337	4.98551048461583	3.40119738166216	4.14355030517316	1.09558362646142	3.91693917722557	4	3
3	77	94	5.2	1	3	7	1	1	7.7	24.0943516394135	27.31143	137	13.5	98	3.3322045101752	-.34681571315053	.0219050486817507	1.96319255699476	3.36729582998647	-3.59697896140669	-3.64585255244835	1.36005445838024	3	3
3	69	74	6.9	1	4	7	1	1	0	25.0743900019837	13.86698	145	13	100	3.36729582998647	-1.27661703606552	1.36972830980376	3.72913786212942	3.40119738166216	-.0491593978869411	2.00775883379476	3.8796599796824	4	3
3	57	86	5.4	1	3	6	0	0	0	24.6913580246914	3.20339	203	15.3	96	3.40119738166216	1.88475696340379	1.87492395958641	2.69302039759853	3.40119738166216	.765277568103614	.207626689810053	.628386801096795	5	4
3	73	68	5.5	1	3	6	2	1	0	26.588717135685	12.75215	119	8.3	96	3.40119738166216	.617983362869922	.301201905579514	4.75842572614688	3.3322045101752	-3.06115499574151	.671833490661132	2.94246288507219	3	2
3	65	42	5.3	1	4	7	0	0	0	27.3033167761577	14.436175	123	11.7	98	3.3322045101752	4.42031799131721	1.91852528808063	3.79367294733346	3.3322045101752	3.5442577100506	6.64656017432786	5.50718161715232	3	2
3	60	73	5.3	1	3	6	0	0	90	27.9202126231577	20.85091	162	10.1	85	3.3322045101752	-.916246526619475	2.80178206663707	-3.02888193881918	3.3322045101752	.831465481741389	.702412358523866	-1.64955557457361	4	4
3	68	58	6.1	3	3	7	0	0	18	23.5970042064225	29.61076	78	13.6	100	3.40119738166216	.241067741609786	.794835940474576	2.92297702371251	3.36729582998647	-1.29077057786945	.671833490661132	.0386128459417694	1	1
3	64	69	5.9	1	3	7	0	0	0	27.7634297520661	14.07188	124	16.5	99	3.29583686600433	1.62244026003415	.330269457908996	.871806828905607	3.25809653802148	-3.7528963651677	.12454962415967	.550144853276233	3	2
3	62	56	6.6	1	4	7	2	1	0	24.5064899945917	13.008415	110	9.7	100	3.40119738166216	1.37410353707385	1.35519453363902	-1.35670057562792	3.40119738166216	2.01324994209563	2.72141201631805	.290818966156224	2	2
3	76	96	5.6	2	3	7	0	0	10	26.9643444695006	17.9698	174	13.9	96	3.36729582998647	-2.50655550363991	-2.37238896306161	.915218469104145	3.29583686600433	-8.23408003055155	-18.504485596939	-4.68028035135694	5	4
3	67	89	5.2	1	3	6	0	0	1.5	26.1618342174321	23.47591	111	13.1	99	3.36729582998647	1.16754384829471	.139752812883521	2.07823733570063	3.40119738166216	-.243010873822443	3.05680448125527	2.05690066294435	2	2
3	70	66	5.7	1	4	7	1	1	0	25.2595155709343	23.529425	123	16.2	98	3.40119738166216	2.24978044577432	1.91555312680347	5.40987360048602	3.40119738166216	.794854866439	3.41316278193759	2.82940679495202	3	2
3	74	66	6.6	1	4	6	2	1	15	26.785496870967	26.56973	124	14.5	91	3.3322045101752	-.059176202923886	-.0768592231942774	.282368553998682	3.40119738166216	-.108859566653508	.865660314157944	-.705878812818932	3	2
3	43	92	5.6	4	2	4	2	1	0	39.1775572650061	15.9542	85	7	96	3.40119738166216	-.982598792416967	1.55727279355208	-1.35147406230183	3.29583686600433	2.8072442683662	.640831383233206	-.0804777490890842	1	1
3	43	67	5.4	1	3	6	0	0	0	25.5074928260176	22.51996	125	11.6	98	3.40119738166216	4.93574551641103	4.63502018201932	5.37917574016102	3.40119738166216	6.57033475361564	5.32704004121184	3.48217651666669	3	2
3	77	96	4.6	1	3	4	1	1	7.5	26.6122448979592	21.6306	168	13.8	91	3.29583686600433	-3.3101858505982	1.43013827254323	.221063939261971	3.36729582998647	-.243010873822443	-2.19791400193601	.628386801096795	5	4
3	55	66	5.1	1	2	7	1	1	0	28.7273771904625	17.8699	167	9.8	100	3.29583686600433	3.79699827167199	2.07997438077662	5.93359878005643	3.40119738166216	-.50610983151218	5.08887793274084	4.47086029349019	5	4
3	59	57	6.3	1	2	7	0	0	0	24.0531963594323	14.63726	97	12.6	99	3.40119738166216	1.75643398920944	.775055144952175	2.82617100514756	3.29583686600433	.38966684897533	1.01059755857655	1.75882389331379	2	1
3	69	82	5.9	1	2	4	1	1	9.5	22.6940189315895	20.34546	144	12.3	96	3.40119738166216	.744374071932128	-1.34973874541209	1.75761015511038	3.36729582998647	-1.59531896670109	.260812959811795	-1.11885011286628	4	3
3	43	66	5.7	3	2	2	0	0	0	31.1049394961317	9.69098	184	8.9	83	3.3322045101752	-.177170945918757	1.94986769849061	-1.29396841504544	3.40119738166216	.0144357824321286	1.00401529143579	-.445059883737076	5	4
3	78	79	6.7	1	2	3	2	1	10.5	26.0845208501103	12.16372	125	8	98	3.36729582998647	-1.39427251750451	-1.4821202857786	.560709618303746	3.29583686600433	-2.95453382568505	-.984779454542052	-5.30063833984823	3	2
3	49	80	5.1	1	2	5	0	0	6.75	21.9004165840111	17.0949	137	10.3	94	3.36729582998647	3.75995627463472	-.844543095629442	8.78897925379565	3.40119738166216	.820736074519784	4.27185797856698	6.0247968514808	3	3
3	69	88	5.9	1	3	6	1	1	10	23.291229956105	22.169545	93	11.3	99	3.36729582998647	1.0064694095222	.760521368787434	3.74040113635	3.36729582998647	-4.39534150088935	2.40294275353247	2.07442361463591	1	1
3	74	82	7.2	1	3	6	0	0	9	25.2162533116282	19.400405	88	15.6	94	3.3322045101752	-2.05752271176329	-.406072004116186	-1.29653618741708	3.2188758248682	-2.99793946800752	-3.64508952078933	-6.3839122977709	1	1
3	61	95	6.7	1	2	4	2	1	30	25.391787343781	14.021825	152	11.5	66	3.17805383034795	-3.34122464269811	.0271520680394105	-2.91358079277657	3.36729582998647	-2.17284546523157	-2.19791400193601	-2.71522644785911	4	3
3	50	80	5.6	4	3	6	0	0	0	25.7469443186962	12.51634	135	17.8	89	3.36729582998647	2.90630687114144	2.58517003055927	-.848097450707323	3.40119738166216	5.87235874104162	1.26252470042373	1.81407327802095	3	3
3	76	62	7.7	1	1	2	2	1	20.4	30.8182690699046	14.89372	85	24.7	88	3.36729582998647	-.0157683414924054	-.377004451786704	-2.08816140426232	3.29583686600433	-2.45715013564112	-1.64479368020389	-6.03407428895178	1	1
3	63	54	5.7	1	3	6	2	1	42	29.8445529700916	19.2294	174	11.6	90	3.36729582998647	1.37030443675846	3.50905597633277	3.7503326769804	3.40119738166216	3.49024921136822	-.0073069159203985	1.21951785983213	5	4
3	67	64	5.8	1	3	4	2	1	46	25.2326743723372	17.67308	115	13.9	36	3.3322045101752	-.9022993314104	.546881493986795	-.922510721225765	3.29583686600433	-.413661057208539	-.984779454542052	-.250872375871114	2	2
3	72	69	6.4	1	2	1	0	0	12.5	26.3544766753917	37.28676	79	10.1	70	3.29583686600433	-10.8091923669378	-5.64817487399249	-6.31961141100384	3.36729582998647	-7.26265530565127	-12.7876483396527	-3.55456691289788	1	1
3	72	57	6.6	1	1	1	2	1	8	25.0552896055542	17.22646	171	24.1	56	3.25809653802148	-7.00746529067373	-5.2503329496963	-9.21104483929101	3.13549421592915	-9.1980008358574	-7.12685927155918	-7.0894908519717	5	4
3	61	86	5.2	1	4	7	2	1	0	26.6518195343233	10.43507	245	14.6	100	3.36729582998647	-1.58743454250798	1.13858249756123	-.691256034103583	3.3322045101752	-.28375141239	-3.00801745634816	-4.98288653873273	5	4
3	70	80	6.9	1	3	6	1	1	50	27.2910083309394	9.65284	155	14.2	90	3.29583686600433	-.167283813604338	-.0425446515071355	-1.68913304610359	3.36729582998647	-.243010873822443	.234254867007184	-1.65554040076102	4	3
3	76	75	6.2	1	2	6	2	1	28	25.3069320474676	29.31527	191	11.9	73	3.25809653802148	-6.46697556982887	-2.95480320982896	-5.47286583784894	3.3322045101752	-3.28661235162917	-12.7876483396527	-5.31380437043757	5	4
3	57	81	5.4	1	3	7	1	1	3.9	27.4619651782282	34.79973	108	10.9	97	3.40119738166216	4.11660888603586	4.62048640585458	.826355052760723	3.40119738166216	4.72604217040485	3.63475837530937	1.61979378636403	2	2
3	72	63	6.4	1	3	6	1	1	0	25.3728208359588	21.59967	94	10.6	97	3.3322045101752	.654549843147814	3.3934830702115	3.58936088697401	3.36729582998647	2.74346835675995	-1.19836860006457	-.707826684634641	1	1
3	61	70	5.3	1	4	7	2	1	16.5	26.9911886323157	18.43244	90	15.9	94	3.3322045101752	1.51312087224716	1.12404872139648	2.76898796096593	3.40119738166216	.842502171111866	-.956282531197809	3.38434162646493	1	1
3	54	53	5.1	1	2	3	0	0	22.5	26.0275824770146	11.5251	198	9.9	78	3.36729582998647	-.35973608704116	2.78724829047232	-2.14239456727802	3.3322045101752	3.29117926700812	1.48027810124918	-.908699758486144	5	4
3	75	86	6.2	1	2	3	2	1	50	24.3827160493827	14.15114	225	21.9	95	3.3322045101752	.0361517491086615	2.33949044215199	.833231500851584	3.3322045101752	1.56224428027797	-5.18617288521569	-3.75972459882334	5	4
3	71	61	5.1	1	2	4	0	0	15.4	21.7592592592593	15.80664	121	10.9	99	3.25809653802148	1.85361300410366	1.41560449637849	3.52020157687934	3.36729582998647	.640333289986286	1.51075760382085	.0386128459417694	3	2
3	66	81	7.1	1	4	6	1	1	0	29.371875225706	33.79574	116	11.1	97	3.25809653802148	.14868955325145	.517813941657313	-1.27578402651659	3.36729582998647	-1.01270055060771	-4.23015920946629	2.37489106974724	2	2
3	67	71	5.4	1	1	1	0	0	2	29.2397660818713	8.18132	69	21.1	70	3.29583686600433	-4.86716550644605	-.275965321830175	-.441987389268139	3.29583686600433	-1.80384904183618	-6.30174083399192	-6.03407428895178	1	1
3	75	58	5.3	1	3	4	2	1	0	22.8930740819877	19.33116	130	10.1	74	3.29583686600433	-6.43375940087899	-3.93385209898427	-6.38040222422449	3.3322045101752	-5.70054786119092	-9.14835410475459	-5.06957068153056	3	3
3	78	62	6.1	1	3	6	1	1	2.25	22.0327406526098	27.00793	119	13.3	98	3.36729582998647	-1.80526927622567	.546881493986795	2.5574889859524	3.25809653802148	-1.29077057786945	2.57991261581521	-.199438544955182	3	2
3	71	80	5.1	1	3	6	2	1	52.5	28.8337924701561	1.1	142	17	98	3.3322045101752	-.986595936539636	-1.67263693080407	.919883095201616	3.36729582998647	-10.9694912096975	-3.32695959819056	-7.72054142009551	4	3
3	69	57	6.9	1	4	7	2	1	0	34.8065192610576	20.80396	96	12.5	97	3.36729582998647	.297372654959619	.708330586682788	1.86050757856747	3.40119738166216	-4.72475492307855	-7.23977368587301	-1.49216269172456	1	1
3	56	69	6.8	1	4	5	0	0	0	26.1212234940889	4.10943	305	6.6	94	3.36729582998647	-1.41066545873075	-.261431545665434	-1.33842243057622	3.29583686600433	-5.41029841897379	-2.23284516888935	-5.86746803888908	5	4
3	55	50	5.4	1	2	5	0	0	0	26.0409675427528	13.506	93	10.9	93	3.29583686600433	2.74617265350003	.703083567325128	1.69916477684164	3.40119738166216	4.20846894236433	3.53965259524553	2.57700288377555	1	1
3	62	52	6.5	4	3	6	2	1	15.6	30.8248299319728	22.5148	160	17.5	80	3.36729582998647	-2.52616863434761	-6.08139894614809	-2.88662706893898	3.17805383034795	-5.70054786119092	-3.05457155857751	-6.03407428895178	4	4
3	52	65	5.7	1	3	4	1	1	51	29.077259600452	5.74508	120	12	94	3.36729582998647	1.45562587108899	1.92080014616113	2.37720840279842	3.40119738166216	5.02562519253528	3.03591730688809	1.11269358726468	3	2
3	70	67	5.2	1	2	3	0	0	8.25	26.6231605262944	17.76468	184	12.7	88	3.29583686600433	1.5768293482202	-4.22540787396627	1.69519165830635	3.25809653802148	-8.65132091210892	-4.23015920946629	-1.53655313321012	5	4
3	72	76	5.3	1	3	6	1	1	0	21.8647259727409	17.58164	87	21.1	96	3.36729582998647	2.73040903229508	1.90399151191589	1.01184003494901	3.36729582998647	-2.59585038730933	4.56456529347312	.628386801096795	1	1
3	56	59	7.8	1	1	2	0	0	8	32.3265306122449	16.26104	95	18.9	76	3.36729582998647	.733367460683674	.823903492804058	.0139950310243247	3.3322045101752	.887177089880947	-.466557114410571	.308890033817929	1	1
3	70	72	5.2	1	3	3	1	1	55	20.1638311279143	21.84104	131	11.8	93	3.17805383034795	.8753345595312	-2.70912362142168	-2.59451949582289	3.25809653802148	-2.26092602632312	.989695587972487	-3.08595858875495	3	3
3	52	62	5.8	1	3	6	0	0	14	29.4970248690434	24.11353	134	9.5	94	3.25809653802148	-2.9508627216006	-1.07796376595248	-.089359477562956	3.40119738166216	-2.28706033612729	-.649785438995346	-.510826368280365	3	3
3	73	59	5.4	1	3	6	1	1	41.25	27.3224043715847	28.27891	129	16.9	94	3.3322045101752	-1.02453909308802	.414499953620283	5.34735640004693	3.40119738166216	.587847169473902	.467480489570528	4.44245449865558	3	3
3	60	80	5.4	1	4	7	0	0	0	20.5289216278227	24.07836	131	8.9	96	3.3322045101752	-1.31402005988559	.501005307412071	1.57304571447229	3.36729582998647	-.560118330194561	-1.04949005682082	-1.2062998629484	3	3
3	58	74	8.4	1	2	4	2	1	0	26.4158918005072	7.62402	158	15.5	78	3.3322045101752	-.901297824181382	-2.54837183192235	.356609645198185	3.3322045101752	-.523254613168784	-1.62667863935357	-.848628041415578	4	4
3	64	67	6.3	1	1	2	0	0	0	23.1833910034602	14.59897	237	11.1	41	3.17805383034795	-11.4068470150683	-5.44609661407943	-10.0876865552236	3.29583686600433	-8.23408003055155	-5.1019396999756	-5.06957068153056	5	4
3	59	61	7.7	1	2	2	2	1	45	41.2084283563296	7.49914	96	11.6	74	3.25809653802148	.72359453483146	.924942622760586	1.26290715195933	3.36729582998647	2.57580537105411	2.36755603751549	-.737946325073328	1	1
3	58	48	5.7	1	3	4	0	0	60	27.3695484024514	20.69127	93	9.9	78	3.3322045101752	-1.16213105140624	.0968487875859566	-.255018007958608	3.36729582998647	-2.21315217078856	-1.61829642394041	.921911935292456	1	1
3	66	57	5	1	3	7	0	0	10.8	25.9281278900779	34.84742	80	10.6	94	3.3322045101752	1.23720718806359	1.02598175271712	-.571510850879874	3.36729582998647	1.83848464722084	-.326672503777258	-2.16904360556794	1	1
3	68	75	6.1	1	4	7	0	0	131.25	19.2301822288697	11.98608	84	11.9	98	3.29583686600433	-2.47429383853141	-2.11742261784725	-5.8206261629352	3.40119738166216	-6.52096636860591	-2.72098898959596	-2.1236959596571	1	1
3	58	55	6.2	1	1	2	0	0	25.2	24.2039067778363	23.86408	143	12.6	84	3.36729582998647	2.48748232072792	.431308587865525	2.76298670610623	3.40119738166216	.192173463210713	3.12661430503018	3.40103047808145	4	3
3	55	78	6.6	1	2	4	1	1	43.75	23.7011063221889	16.37991	105	10.8	90	3.3322045101752	.636734571423126	.628139828420923	3.27176255651056	3.40119738166216	-2.21315217078856	2.40294275353247	3.39854349157873	2	2
3	53	49	5.4	1	1	2	1	1	78	27.8986639155484	24.4542	119	10.4	54	3.29583686600433	.913995157748542	-.904953058368907	.630537094795991	3.36729582998647	.0715432178799902	.861443548723239	2.07790950753051	3	2
3	57	66	5	1	3	7	0	0	0	22.6940189315895	8.55079	102	15.6	46	3.29583686600433	3.83796985031428	1.15311627372597	2.84050604581538	3.40119738166216	3.75576017108948	1.96864375831177	-2.07730745660371	2	2
3	75	67	7.8	1	1	2	0	0	53.75	26.7036235803137	11.4822	85	10.1	96	3.2188758248682	-.25118773691873	-.870638486681765	-.40466720546102	3.3322045101752	-5.14308434979535	-2.08272128015269	-2.2914223984761	1	1
3	57	73	5.7	3	2	2	1	1	0	27.7176852352623	24.4524	109	7.7	64	3.2188758248682	-5.55896174339994	-3.17772984143668	-1.18051059483125	3.29583686600433	-3.28661235162917	-2.72098898959596	-1.98596724292395	2	2
3	63	71	5.8	1	1	4	0	0	5	33.2085496920662	26.89926	176	13.4	46	3.25809653802148	-1.47570056123001	-3.67029630015948	-3.86738333098636	3.3322045101752	-6.54855068614387	-9.54692131092743	-.814717959650545	5	4
3	57	75	5.4	1	3	6	1	1	45	23.1481481481481	23.157065	121	15.1	94	3.3322045101752	2.66445086199501	.330269457908996	-.207784791322449	3.29583686600433	-1.90423556874482	2.28913084989877	2.6690009640839	3	2
3	73	64	5.4	1	2	4	1	1	13	24.981738495252	28.16942	140	16.7	68	3.13549421592915	-7.16940466267233	-10.3653012985637	-4.88646450545611	3.29583686600433	-4.51167590344419	-8.20833040704573	-3.7878479293247	4	3
3	67	55	5.9	1	1	2	0	0	34.5	29.2205420410549	7.78853	148	13.8	58	3.09104245335832	-1.51397964946325	-1.92690597282178	.287783375780231	3.36729582998647	-5.72430693858043	-.70265224943215	3.65334034085997	4	3
3	73	67	7.4	1	2	3	1	1	21.75	23.9614175391472	12.17934	147	22.6	100	3.29583686600433	-1.67689782043821	-1.46531165153336	-.371327278530123	3.36729582998647	-.303814399524905	.573825827641418	1.69760973708837	4	3
3	71	73	5.1	1	2	5	2	1	12.5	27.2211720226843	15.33205	175	8.2	98	3.3322045101752	-2.82656043249269	1.47076743976029	-.202941204388266	3.40119738166216	1.02005912060327	.187016968402126	.989926334835221	5	4
3	57	68	5.4	1	2	5	0	0	0	25.2234318865082	12.52712	148	8.3	96	3.36729582998647	.292474710768914	-.743503965672914	-.675450701168483	3.40119738166216	1.13639352315811	5.83419893309097	3.33004124235926	4	3
3	76	72	5.8	1	2	4	0	0	8.75	20.9041950113379	20.55696	76	13.1	90	3.17805383034795	-4.3970662412887	.137477954803021	-2.37849234710973	3.36729582998647	-.106013731611415	-3.64508952078933	-1.32588009446409	1	1
3	69	66	5.7	1	2	3	1	1	25	30.1162131519274	25.45396	158	12.1	94	3.2188758248682	-3.06559516713739	-.914239815175989	-3.40855386128399	3.40119738166216	-3.59697896140669	.187016968402126	-1.01856142132809	4	4
3	58	66	5.1	1	2	2	2	1	78.75	24.5089457652043	22.68022	142	14.6	84	3.36729582998647	-.239234311931205	.185628999458245	.83306866915139	3.40119738166216	.19059690461523	-2.02249645483535	1.74910621804411	4	3
3	60	62	5.8	1	1	2	0	0	0	20.7786923954345	24.38626	165	14.5	90	3.29583686600433	-.675230531337841	-1.58088455765462	1.3296557571136	3.2188758248682	-2.19138607419647	-.567317845180316	-1.04864873482691	5	4
3	64	67	6.4	1	1	4	0	0	0	29.2280030541621	16.41122	99	12.4	62	3.25809653802148	-3.39550264118307	-.81547554329996	-1.18468052348448	3.29583686600433	1.07406761928565	-.939121401499309	-2.12799608597458	2	1
3	67	61	5.6	1	1	1	1	1	36.75	29.0465702703565	9.9307	143	13.4	88	3.3322045101752	-1.88646507726104	.159533608405922	-3.07939190470659	3.40119738166216	-1.01270055060771	-3.65330587939782	-2.90626999599783	4	3
3	63	64	6.6	1	1	2	1	1	4	25.5102040816327	29.70181	89	14.7	77	3.17805383034795	-5.45053905508484	-4.02035745277605	-3.60740386659075	3.40119738166216	-8.65132091210892	-5.1431383959417	-7.28035310270538	1	1
3	42	52	5.4	1	1	2	0	0	0	28.0862603305785	11.99986	294	8.1	40	3.29583686600433	-1.76187527353849	-.165639435066565	-3.38053398331573	3.17805383034795	-1.74487517645259	-2.63037606566443	-2.5551625149807	5	4
3	62	56	5.7	1	3	5	0	0	0	24.5434623813002	34.31727	95	10.2	99	3.36729582998647	1.56878218286542	.402241035536043	5.8874972093785	3.36729582998647	1.58527965331666	2.9788126557192	5.13949769672238	1	1
3	51	57	6.3	1	4	3	0	0	1.2	25.4927222389737	9.5273	157	9	83	3.36729582998647	2.77212655350399	2.5247600678198	.912933306922854	3.36729582998647	2.44685772053331	2.55115837914584	-1.2062998629484	4	4
3	69	103	5.7	1	3	4	1	1	0	21.1463199091024	19.58616	129	13.4	94	3.3322045101752	-.558075661756168	1.29478457089956	.0470042959433561	3.36729582998647	-2.35536778142418	-2.99038684876716	-1.65554040076102	3	3
3	70	68	5.7	1	3	4	0	0	22.4	23.6734693877551	31.51323	140	17.9	66	3.2188758248682	-4.81496293970414	-1.74864824588054	-4.01870605366309	3.36729582998647	-6.52096636860591	-6.22286693221486	-2.36969152336855	4	3
3	64	57	5.2	1	3	6	0	0	2	22.2317478077026	3.0643	90	18.7	98	3.40119738166216	.212795171078563	1.31456536642196	5.22810632354265	3.40119738166216	2.20184358095752	.754531690712319	4.52590645340563	1	1
3	63	66	5.1	1	2	4	1	1	25	25.579483261218	19.56166	92	12.7	96	3.3322045101752	2.50237151019375	2.61126542161159	2.37951078409944	3.36729582998647	3.3494294280409	3.49724236441741	4.43138327475491	1	1
3	67	54	7.5	1	3	6	2	1	80	28.0276816608997	13.43137	164	10.8	96	3.40119738166216	2.83219437616923	-1.23416583929082	5.00984160369525	3.36729582998647	1.06346476292574	2.64758675244605	3.00931084959393	5	4
3	63	81	6.9	1	2	4	2	1	13	25.5788589945782	15.98436	153	13.5	82	3.29583686600433	.395415365133996	-2.15173718953439	.22278964437877	3.40119738166216	3.29117926700812	-4.10907336516261	-2.54402428863157	4	3
3	66	82	4.9	1	2	3	2	1	42	26.7177877067987	9.59742	100	14	94	3.36729582998647	.258208039085229	-.56227407745452	.24581294555605	3.40119738166216	-1.70503907352303	-.106841381708724	.939960752555624	2	1
3	63	70	4.7	1	3	6	1	1	15	26.5950001399737	25.2612	166	23.7	91	3.40119738166216	-3.0306031879458	-.0362300559772136	-3.12405882508887	3.3322045101752	-3.3898447135799	-2.88880338679149	-3.28326269125929	5	4
3	50	63	6.3	1	4	7	0	0	55	27.3030783159801	15.76465	142	9.5	91	3.29583686600433	.693935824801768	-1.50891298002758	2.61540371801674	3.40119738166216	.587847169473902	1.62182919702874	3.7177351009835	4	3
3	50	65	5.6	1	3	1	2	1	52.5	29.0053022920328	25.23472	257	14.3	78	3.29583686600433	-3.93591853106033	-1.4821202857786	-.391103844607567	3.36729582998647	-.820118351118818	1.15792942686602	-.244599265273046	5	4
3	78	79	5.6	1	3	4	1	1	26	25.9431412820236	10.0591	104	15.4	69	3.25809653802148	-4.80654496553916	-4.95770959854203	-5.57800865244198	3.25809653802148	-4.51167590344419	-2.76816873784146	-5.95424426142261	2	2
3	71	84	5.8	1	2	4	2	1	22.4	28.8761337868481	3.44424	192	13.5	80	3.25809653802148	-2.09946301243435	.575949046316277	-4.90090448511196	3.25809653802148	-1.27396984797858	-3.05457155857751	-3.7878479293247	5	4
3	51	86	5.7	1	3	2	1	1	43.75	28.3675236644868	15.6073	188	9	58	3.25809653802148	-.131199083250713	.0271520680394105	-3.7682179924546	3.3322045101752	.666341048928765	1.87626860843893	-2.36969152336855	5	4
3	56	59	5.4	1	3	6	1	1	4	26.5758905909403	18.7032	188	13.5	94	3.3322045101752	4.27907287010657	3.09036568034191	-1.56572777796154	3.40119738166216	1.38044566843617	4.64907823803358	-2.85800421274757	5	4
3	54	59	6.3	1	2	3	0	0	1.6	23.9733812800959	9.47209	193	10.9	91	3.40119738166216	2.62418867547629	1.43942502935031	.364826850172238	3.36729582998647	4.05534319321992	.668520927451224	-4.56008691935318	5	4
3	59	67	6	1	1	1	0	0	0	25.0367569838269	18.589	149	12.1	55	3.2188758248682	-1.95641102826375	-2.00184971172598	-1.63429529998428	3.3322045101752	-3.21890205982139	-3.64585255244835	-3.27113141377336	4	3
3	50	96	5.7	1	1	1	2	1	26.25	23.1677433726888	9.1672	97	20.2	82	3.36729582998647	-.805093807735657	-.45719521004857	3.76257059153681	3.3322045101752	.321775825880379	.467480489570528	-3.82728937914732	2	1
3	42	67	4.7	1	3	7	0	0	18	26.1713444997737	15.22764	236	13.2	99	3.40119738166216	2.91394289544625	5.11114827947248	3.44428939111051	3.36729582998647	7.27497924234805	4.37248697354802	5.34104109749017	5	4
3	44	71	5.2	1	3	7	0	0	0	22.0566438140231	16.00534	143	12	100	3.36729582998647	4.94410833783503	3.1768710341337	4.51172151957825	3.40119738166216	3.13780041614032	7.1137077667052	7.24702009052465	4	3
3	44	55	5.7	1	1	5	1	1	3	22.1866666666667	29.1652	130	13.7	88	3.36729582998647	-2.26779061636789	2.32268180790675	.404827259064099	3.36729582998647	1.75694601142598	1.48027810124918	.74613819053723	3	3
3	41	65	5.7	1	3	4	0	0	0	30.0662372943439	6.24778	109	13.2	88	3.36729582998647	1.00395128150507	.477184774440249	-.195874562448993	3.36729582998647	.454965138751577	1.30318438033125	-2.81824772286778	2	2
3	49	77	5	1	3	6	0	0	8.7	27.7676721929779	21.53984	174	10.5	100	3.36729582998647	3.58614805043375	2.23845131219546	3.03923640856883	3.40119738166216	1.81265761956554	3.07896596200247	.500995007265939	5	4
3	58	83	5.3	1	2	1	2	1	70	31.3145661157025	13.3257	72	14.8	87	3.29583686600433	3.12239274138091	.344803234073737	-2.27418678954894	3.36729582998647	-4.71821299778186	.614671244975485	-3.71708146590702	1	1
3	65	66	5.5	1	3	3	1	1	20	31.161373901474	15.98456	149	10.4	92	3.36729582998647	-.139650026322379	-1.38108115582207	1.56670247963956	3.40119738166216	.533459018206439	-.763993485658435	-2.96847603215711	4	3
3	67	76	5.9	1	2	3	0	0	47.7	24.5654642326841	17.05581	145	17	100	3.40119738166216	2.78897310319991	.122944178638279	6.05921554586616	3.3322045101752	.0916603854403812	2.80210264895408	8.12540683238324	4	3
3	73	72	6.8	1	1	2	1	1	36	29.0687961508904	28.06766	107	12.8	67	3.29583686600433	-2.89861587902828	-.0709149006399585	-3.58914294065877	3.2188758248682	-.770351514786833	-10.3616717298923	.939960752555624	2	2
3	73	79	5.7	1	3	7	0	0	22.5	24.8445105462412	22.2849	87	9.7	97	3.40119738166216	-1.10819209548569	-1.26026123034314	.560439280561786	3.3322045101752	-5.53245104247451	-9.54692131092743	-5.33471036586375	1	1
3	73	86	10.5	1	3	3	2	1	22.5	29.7527444341849	19.37624	119	12.7	100	3.40119738166216	.155187312617878	-1.47162624706328	-2.25657831015321	3.29583686600433	-2.75660660690986	-3.09833024549382	-3.13946676276915	3	2
3	73	62	5.1	1	3	6	2	1	0	24.451968126945	12.1246	66	10.7	97	3.3322045101752	-2.11594861127618	2.05090682844714	2.03254682017306	3.25809653802148	-.413661057208539	.573825827641418	-8.25570430965918	1	1
3	73	66	7.1	1	3	6	1	1	30	22.0850186120717	14.720655	81	13.9	100	3.36729582998647	-2.76275907991257	1.64675030862103	2.58683565039863	3.29583686600433	-3.25424339867717	-2.96307505846272	.921911935292456	1	1
3	48	75	5.7	1	3	7	0	0	4.55	26.1627698035636	18.45133	192	11.4	99	3.40119738166216	5.93822250209802	3.62462888245404	2.97106501724487	3.40119738166216	2.68242654111057	5.7478147086271	4.36398157470672	5	4
3	74	60	6.4	1	3	6	1	1	33	26.5337588296461	17.32768	193	11.1	96	3.29583686600433	-1.93757024909526	-1.21963206312607	2.62263557127381	3.3322045101752	3.29117926700812	-9.54692131092743	3.15299140786928	5	4
3	71	70	6	1	1	2	2	1	27	21.7596409659241	11.02427	134	27.3	63	3.29583686600433	-8.93729909120448	-4.58893522657532	-5.1487365942588	2.99573227355399	-5.70054786119092	-5.1019396999756	-5.95424426142261	3	3
3	47	79	5.7	1	3	6	0	0	0	20.9572742022715	27.46658	216	9.4	82	3.40119738166216	-.618727574180722	4.8080308896029	2.85826494801417	3.36729582998647	4.95931072803581	-.267771938034539	4.98563990717122	5	4
3	40	65	5.9	4	3	5	0	0	1.05	22.6941947248679	8.42566	102	6.9	94	3.3322045101752	1.40303080623868	2.55610247822979	4.13939614625248	3.40119738166216	2.96176584481892	2.7855850511077	2.84728293371805	2	2
3	73	68	6.1	1	3	6	2	1	0	30.2188577882238	21.3866	131	23	86	3.29583686600433	-4.42057098947577	-1.2457274541784	-2.17660616633998	3.29583686600433	-.523254613168784	-2.19791400193601	-2.90626999599783	3	3
3	62	72	5.7	1	4	7	0	0	7.5	24.266658526907	27.68361	115	11.8	100	3.25809653802148	.731081575356668	2.91438281148118	.708646995704254	3.40119738166216	1.75834183873428	.807165847564089	4.0236619950306	2	2
3	65	64	5.7	1	1	2	2	1	0	26.5468696915582	20.7679	123	23	52	3.29583686600433	-2.9105912123055	-1.517502433638	-.938832457574458	3.3322045101752	-1.59531896670109	-6.66227048389274	-5.53276904493989	3	2
3	61	80	6.8	1	2	4	0	0	0	31.5268347550513	8.34584	90	11.7	60	3.3322045101752	-3.06391364718533	-1.14241346614137	-2.19145815563343	3.04452243772342	-2.99793946800752	-5.76955546901333	-5.30063833984823	1	1
3	51	61	5	1	3	7	0	0	.8	20.7756232686981	23.77366	204	13.7	100	3.40119738166216	4.35624515869035	2.51022629165506	5.4028609723829	3.40119738166216	4.00939899800423	.754652678707369	4.47086029349019	5	4
3	74	75	6.2	1	3	7	2	1	27	21.0771952275208	13.54232	85	15.5	90	3.3322045101752	-1.28541642040666	-1.42171032303913	2.00266442691425	3.3322045101752	-.523254613168784	-6.30174083399192	-.757786446836821	1	1
3	60	84	6	3	4	6	0	0	0	27.994736989446	25.78696	113	16	99	3.2188758248682	-2.20531287924238	.385432401290801	.132477692724803	3.29583686600433	.0916603854403812	-.821752963879705	-1.33150054906864	2	2
3	55	63	5.7	1	3	6	2	1	10	27.0219553387127	20.37014	101	12.6	76	3.17805383034795	1.57876537859516	1.28322295601198	-1.49491683514527	3.25809653802148	.794854866439	-.248786375155733	.921911935292456	2	1
3	51	85	5.6	4	3	6	0	0	50.4	32.1799307958478	10.64841	138	10	93	3.3322045101752	1.28008306612008	1.19899246030069	2.39070268847453	3.36729582998647	.811402494606483	-.872492899989214	3.07343344899266	4	3
3	60	78	6.9	1	3	3	1	1	68	31.1345807515033	19.33828	78	12.7	84	3.29583686600433	-1.97247134379693	-1.42171032303913	-6.62885999133004	3.40119738166216	-2.19138607419647	-1.36508727339188	-2.90626999599783	1	1
3	41	72	5.7	1	3	7	0	0	1.8	25.3422004132231	20.97898	103	9.9	92	3.3322045101752	8.66545402932474	4.93813757188891	4.78876452287511	3.40119738166216	5.95110572221987	6.35126994118717	6.99182085376565	2	2
3	80	96	5.4	1	1	4	2	1	26.4	22.662708672476	23.81026	141	13.9	90	3.36729582998647	1.02160328673987	-.391538227951445	4.47659140124864	3.36729582998647	-5.53245104247451	-9.54692131092743	-1.44667287227066	4	3
3	48	75	4.7	1	4	7	1	1	0	17.2913594059909	19.6649	107	10.7	94	3.36729582998647	3.36606503607161	2.32268180790675	1.15732753307508	3.40119738166216	3.89955234032059	3.80699261379553	4.48484955878554	2	2
3	49	56	5.2	1	4	7	0	0	0	25.9043101026809	19.35126	141	13.8	92	3.36729582998647	.875950020808187	4.63502018201932	-.457499014938036	3.40119738166216	6.12726684440297	-.778993445181499	-.297240249990649	4	3
3	44	83	5	1	3	6	0	0	37.5	21.1616002745289	12.2802	222	12.9	90	3.40119738166216	2.70577088190677	.382460240013642	4.18500985155047	3.40119738166216	1.43869582946894	.971505234355575	3.54489340902005	5	4
3	48	65	5.6	4	3	6	0	0	34	23.000237189946	13.9762	109	9.9	93	3.29583686600433	3.1201068560539	.939476398925328	-.865927995137187	3.36729582998647	3.30462795841012	1.94551923358453	2.00549330371321	2	2
3	49	81	5.3	1	4	7	1	1	40	23.9868703446535	11.3911	205	16.2	100	3.40119738166216	2.93290901762265	3.58102755395981	1.6723905590528	3.40119738166216	3.92271426422098	-2.88392712177315	.723733811391757	5	4
3	56	52	5.3	1	4	7	0	0	5.5	23.8894628099174	26.89754	177	7.9	89	3.3322045101752	1.2205269512142	1.13858249756123	3.09676326756992	3.36729582998647	3.85614669799812	-.703862926502502	1.83074207496832	5	4
3	64	76	7.2	1	2	2	0	0	0	32.2621298046629	17.23096	119	16.3	89	3.29583686600433	-3.23580810874413	-1.58719915318455	-3.9011150721062	3.36729582998647	-2.75660660690986	-9.54692131092743	-5.31380437043757	3	2
3	78	80	7.9	1	3	6	0	0	0	27.1267361111111	10.95571	218	20.6	90	3.3322045101752	-.10341348482399	-2.37991084049977	-.133629722034424	3.13549421592915	-2.26092602632312	-6.30174083399192	-5.12996652972332	5	4
3	74	57	6.1	1	2	6	2	1	22.5	26.5731292517007	5.94061	94	12.5	94	3.3322045101752	.41928247785774	1.80522724003986	3.14451701574063	3.3322045101752	-2.21315217078856	-1.25875934318577	-.705878812818932	1	1
3	52	76	5.1	1	4	6	1	1	22.5	22.4220240702656	25.90902	133	11.6	90	3.3322045101752	4.51101665184064	-.601835668499321	2.1672372044419	3.29583686600433	1.29999557780074	1.82296078616313	3.54489340902005	3	3
3	49	61	5.8	1	2	4	0	0	14.5	31.0752486395196	8.6623	77	13.3	84	3.3322045101752	3.80978675059041	3.26337638792549	2.28695114664138	3.40119738166216	3.41574389254037	5.82870301272263	1.20976058238051	1	1
3	65	63	10.6	1	1	2	2	1	6.75	27.3099681383705	6.59056	110	9.8	68	3.29583686600433	-5.47306872889471	-2.36310220625453	-4.21396931423941	3.25809653802148	-1.51657198552284	-5.1019396999756	-5.06957068153056	2	2
3	62	86	5.8	1	1	2	2	1	14	25.4325259515571	34.52926	74	11.1	61	3.25809653802148	-5.22839293485784	.592757680561518	-4.71978219247905	3.13549421592915	-3.06115499574151	-18.504485596939	-5.69901855297881	1	1
3	46	73	4.8	4	3	6	0	0	28	19.1989603024575	10.61386	148	9.2	96	3.36729582998647	7.26993826400116	-.163364576986065	.320042172629597	3.36729582998647	2.57580537105411	3.12516873744907	-2.38664068486452	4	3
3	46	82	5.4	1	4	7	1	1	0	30.2469135802469	23.39974	166	13.1	92	3.36729582998647	3.03826567916129	.128191197995939	-.964416478172773	3.40119738166216	-.867639104929991	-1.65372260437059	-1.44667287227066	5	4
3	59	74	5.3	1	2	2	2	1	0	26.1455189077636	13.07135	106	12.9	80	3.3322045101752	-1.28917305330233	.910408846595845	-.493068999278103	3.40119738166216	.202902870432318	-.565376708279563	-1.0477298654359	2	2
3	44	60	5	1	2	6	0	0	0	29.7490305003453	22.36183	153	9	93	3.3322045101752	2.45183128267143	-.174926191873647	2.29918479618722	3.40119738166216	2.20978133356251	3.63475837530937	.684921969704801	4	3
3	56	106	6	1	3	7	0	0	0	33.7676336569288	5.54508	121	23.3	96	3.29583686600433	.0952198376705419	1.49983499208978	-2.91694479081211	3.40119738166216	.19059690461523	-.784044000000842	-5.12996652972332	3	2
3	48	81	6.9	1	2	2	0	0	0	29.8279789788015	17.51607	109	14.7	75	3.3322045101752	-.368234033500463	-1.34449172605443	3.76257059153681	3.36729582998647	1.328975722647	1.97551622099134	4.43444335857027	2	2
3	56	78	6.9	1	1	4	2	1	30.75	27.5195431755833	17.30398	124	16.5	77	3.3322045101752	.53234145298786	1.29775673217672	-.463439997027113	3.40119738166216	2.35623860654854	1.28191124644933	-.132078734890567	3	2
3	47	72	5.1	1	3	6	0	0	0	22.662708672476	14.36542	123	9.4	96	3.40119738166216	3.23207308002199	2.16123271521075	1.82684999523315	3.40119738166216	.96295168515541	.842366826154531	1.45912001605739	3	2
3	71	100	6.8	1	3	7	2	1	27.5	23.9394809920521	11.5513	81	15	92	3.3322045101752	2.43739570167527	.49171855060499	1.29733736959524	3.3322045101752	1.13639352315811	.865660314157944	3.33004124235926	1	1
3	59	83	6	4	3	7	0	0	30.75	21.5619092627599	18.6748	172	14.6	92	3.40119738166216	8.9807741112295	.058494478449393	3.41130811806033	3.36729582998647	1.21785978851676	4.31961481971398	3.96930205001858	5	4
3	60	59	5.8	1	2	2	1	1	39	28.8903690744649	15.13133	112	12	54	3.29583686600433	-7.20862737783639	-.206268602283629	-3.16873599658975	3.3322045101752	-1.28330342789188	-4.47629490044529	-5.69901855297881	2	2
3	60	73	6.8	1	1	1	2	1	13.5	32.3354632313104	13.77316	231	8.5	62	3.3322045101752	-1.97980429754584	.315735681744255	1.11862266963697	3.13549421592915	.50248589256275	-2.54889364181325	-.757786446836821	5	4
3	58	62	5.6	1	2	4	0	0	15	27.9309660781591	14.70616	112	9.9	68	3.25809653802148	-2.3654141359469	-.954868982393053	-2.27078958014676	3.40119738166216	1.84672968197471	.234254867007184	-2.35811586028946	2	2
3	71	81	5.6	1	2	3	2	1	22.5	26.0261748958953	13.95406	115	17.4	92	3.3322045101752	1.36128028083803	-2.20392797163904	-.342389153679808	3.36729582998647	-2.95453382568505	-1.05363443150188	-5.12996652972332	2	2
3	51	70	5.9	1	3	6	0	0	0	29.8158479077906	6.61448	137	14.1	82	3.29583686600433	2.17454078176576	.662454400108064	-1.0355498871742	3.36729582998647	-.451974781968105	.878231217218968	-.420084642176984	3	3
3	59	98	8.3	1	1	1	1	1	112.5	26.2723622958761	7.31553	66	9.4	92	3.3322045101752	1.96133229320055	-2.78179250224539	-.813344766886255	3.36729582998647	-2.95453382568505	-.18173215288714	-2.14646861253233	1	1
3	73	70	6.3	1	3	5	2	1	22.5	23.0954090072095	9.39926	103	16.1	87	3.3322045101752	-.960409793845552	-2.24752930013326	-2.31828993730965	3.36729582998647	-6.52096636860591	-6.66227048389274	-3.7878479293247	2	2
3	51	64	4.5	1	4	7	0	0	2.8	22.9926244438472	29.49128	145	13.3	94	3.40119738166216	.828508824254057	2.22391753603072	.499663119407128	3.36729582998647	2.2558520796399	.958997969040429	3.39854349157873	4	3
3	72	72	5.8	2	3	7	2	1	27	22.9748119478345	12.96245	66	13.5	96	3.29583686600433	3.21103939194151	-2.58602883786225	1.82329036340597	3.2188758248682	-3.55357331908422	.553535565798431	1.82119272578714	1	1
3	58	75	7	1	3	4	0	0	0	33.994063008714	9.91199	77	19.6	77	3.3322045101752	1.08969176597937	-.728970189508173	-3.1723820596036	3.25809653802148	-.767126027159658	.856883386222284	-6.3839122977709	1	1
3	72	61	7.8	1	2	4	0	0	19	24.2135021064252	13.77704	156	15.6	89	3.29583686600433	-.420223319293246	-1.67667666825349	-2.63092211440873	3.25809653802148	-5.53245104247451	-2.54889364181325	-5.30063833984823	4	4
3	53	76	5.9	1	4	3	0	0	0	28.0879260713371	15.30654	182	9.6	87	3.3322045101752	1.71925346133714	2.06544060461188	-1.46167790607671	3.36729582998647	2.09187037241219	1.65068025679668	-.275678972203347	5	4
3	73	54	12	1	2	4	1	1	75	24.1516725033209	12.03671	150	13.9	64	3.29583686600433	.654571751437511	-.93104844942123	-.751841592134639	3.29583686600433	-5.80602630566247	-3.29882165982364	-5.28428649472571	4	3
3	73	94	6.6	4	3	7	0	0	0	26.2287413545391	17.39412	98	11.5	90	3.3322045101752	-2.10114453238641	-.249869930777853	-1.06523134219412	3.40119738166216	-.309632620470785	-2.99766228094321	-3.84257717259294	2	1
3	44	58	6.2	1	3	5	0	0	13	23.9754143024244	19.6197	141	9	97	3.40119738166216	4.18852496648841	3.25812936856783	5.46069233497981	3.40119738166216	5.3332725181324	5.9147114696226	4.95955483735786	4	3
3	42	60	4.6	1	4	7	0	0	0	24.7879893059396	16.78298	127	13.4	98	3.29583686600433	4.6324147669794	2.54156870206504	2.0553951531386	3.40119738166216	3.94562308639798	3.92178738946816	1.59417444695122	3	3
3	72	74	5.4	2	1	1	1	1	45	27.6849447105361	25.98744	54	24.9	50	3.17805383034795	-10.3126433095936	-4.22540787396627	-8.00485118648572	3.29583686600433	-9.1980008358574	-12.6654497434365	-9.37777033856138	1	1
3	60	73	6.8	1	2	3	2	1	60	22.8113165515705	29.34684	102	11.1	94	3.3322045101752	4.14630683342218	.200162775622986	.508475150590857	3.36729582998647	1.43869582946894	1.09558362646142	1.74910621804411	2	2
3	57	96	6.3	1	1	2	0	0	10	28.2431079833335	24.33904	96	10.2	83	3.25809653802148	.926295250879875	-1.41646330368147	-.212872881908276	3.29583686600433	.159497228109847	-.259629956529379	-1.53655313321012	1	1
3	55	86	10.8	4	2	5	1	1	0	30.0838290968091	3.65112	77	17.5	92	3.25809653802148	-.746061910173756	-3.04428072489791	2.20977190151231	3.40119738166216	-5.70054786119092	.306520165938755	-.981375662740533	1	1
3	48	81	6	1	3	1	1	1	34	29.585541371899	19.75711	149	15.8	33	3.29583686600433	-3.76228630192534	1.79069346387512	-2.53298086653577	3.36729582998647	1.17318486974768	-10.3616717298923	-5.92886110877316	4	3
3	56	86	5.8	1	1	3	2	1	0	26.929171353273	13.31112	99	13.5	90	3.29583686600433	4.32300530832511	.49171855060499	2.38352750105681	3.3322045101752	-.0165373432115607	2.24108636384167	.824553710258999	2	1
3	48	86	5	1	3	7	0	0	8	26.2827699366689	17.72714	171	10.2	98	3.36729582998647	4.73393309084603	-.264403706942594	2.38864623595555	3.40119738166216	-2.4910956471886	2.93269141229066	2.55291421984425	5	4
3	41	62	5.5	1	3	7	0	0	0	26.4721074380165	25.15298	87	10.9	93	3.36729582998647	2.98579946292655	2.33949044215199	-.0265227357683513	3.3322045101752	4.00939899800423	5.7478147086271	3.38434162646493	1	1
3	43	62	6.3	1	2	3	0	0	24	26.643598615917	18.68471	112	12.8	81	3.3322045101752	-.239303288131436	4.04034701716773	-2.85801860011403	3.3322045101752	1.1758499735026	1.55244254338362	-1.84584596182965	2	2
3	55	64	5.2	1	2	4	0	0	0	27.1707711874205	17.41905	103	8.5	72	3.3322045101752	-2.5526447595784	.229230327952468	.234597859093832	3.36729582998647	-1.69710132091803	-2.96944716426821	-2.5844354991119	2	2
3	74	76	5.7	1	4	7	1	1	0	20.8359588321781	29.51816	96	7.9	96	3.3322045101752	2.70572841448706	.630414686501423	3.86048343782486	3.40119738166216	-1.9811528896042	.562275015670588	-1.13549469075285	1	1
3	46	77	4.9	1	3	7	0	0	0	28.0763192851105	24.84491	142	8.2	91	3.3322045101752	1.4319863573097	2.31970964662959	5.23513970217514	3.36729582998647	-.791864509655527	.641187826018029	2.4117662935256	4	3
3	55	59	6.2	1	3	6	0	0	0	29.3962214295151	15.85878	143	11.6	98	3.40119738166216	-1.05845555037658	2.97479277422064	2.39390609753788	3.3322045101752	-.66856916056989	-1.06494978868294	-.0979890379522831	4	3
3	55	85	5.1	1	3	6	1	1	0	24.2512783053324	19.14089	153	11.3	95	3.3322045101752	6.24904000854047	4.11529075607194	3.19099391464784	3.36729582998647	3.45914953486284	5.65196827678202	1.85087924672686	4	3
3	47	68	5	1	3	6	0	0	5.1	24.8970602317342	13.36525	126	10.5	89	3.3322045101752	3.85235814440842	4.11529075607194	3.7595629531547	3.36729582998647	4.077109289812	.482965765463195	1.73419817930249	3	2
3	73	57	5.5	1	2	3	0	0	16.2	26.4875603064989	24.823965	156	13.5	90	3.29583686600433	-7.26835179770595	-2.83923030370769	-3.25641361624919	3.3322045101752	-8.65132091210892	-9.14835410475459	-6.03407428895178	4	4
3	52	87	5.9	1	1	7	0	0	0	29.6744212088127	10.73524	103	11.1	94	3.36729582998647	3.01742035266863	-2.57446722297467	2.33388480635306	3.3322045101752	-2.26092602632312	.686620121378232	-.814107324762983	2	2
3	58	81	15.3	4	3	6	2	1	68	28.3737024221453	8.88108	44	18.6	68	3.2188758248682	-9.0277373675832	-3.09944366827971	-8.27610524306308	3.3322045101752	-2.26092602632312	-7.12685927155918	-7.0894908519717	1	1
3	58	109	6.4	4	1	4	1	1	15	33.0812854442344	11.603105	100	11.2	71	3.36729582998647	.473392749813576	-.350909060734381	-1.4490542762356	3.36729582998647	-1.70503907352303	-3.73541504407834	-4.07708301374421	2	1
3	58	76	6.2	4	1	1	0	0	3.75	37.6184125029924	7.39137	197	10.4	76	3.29583686600433	-3.79207208744494	-1.09249754211722	-3.87895734415575	3.40119738166216	-2.05875714519754	-2.58023199139269	-5.31380437043757	5	4
3	56	81	5.3	1	4	7	1	1	0	23.2438016528926	17.9339	161	9.9	89	3.3322045101752	-1.72211434183455	-.264403706942594	-.640319764288499	3.40119738166216	.788493672429485	-4.10907336516261	1.82119272578714	4	4
3	53	74	5.4	4	3	6	0	0	0	25.1115831477197	14.97126	167	10.3	93	3.29583686600433	-1.87760299313941	3.33307310747203	-1.06941102774129	3.40119738166216	-2.18217904514487	-2.97849048579424	-3.51930445370479	5	4
3	53	65	5.3	1	1	1	0	0	22.5	21.6712580348944	13.68409	80	13.6	60	3.29583686600433	-3.15426691279593	-1.24642475737506	-4.05677298669411	3.25809653802148	-2.28383484850012	.234254867007184	-5.31380437043757	1	1
3	72	106	9.4	1	3	4	1	1	26.5	22.3093564088697	6.1034	136	16.8	76	3.29583686600433	-2.21273530379864	-1.59244617254221	-1.30223321106655	3.25809653802148	-5.80602630566247	-4.47629490044529	-6.03407428895178	3	3
3	45	57	5.7	1	2	4	0	0	37.5	19.0677420186039	28.63512	179	13.5	87	3.36729582998647	1.89106168215167	3.81217336620235	-.978582127461693	3.29583686600433	4.8276979737601	-1.35193448987493	.381826247951761	5	4
3	76	96	5.7	1	2	6	0	0	15.05	27.0168598885127	8.65355	80	14.6	90	3.40119738166216	-4.01171400292202	-5.44502903790717	-2.79196806220064	3.36729582998647	-7.26265530565127	-7.12685927155918	-9.37777033856138	1	1
3	73	65	5.8	2	3	6	1	1	2.2	34.1985568209022	29.471865	104	16.4	91	3.3322045101752	-3.29887638778533	-.146555942740824	-1.76623373154698	3.40119738166216	-.447606568756014	-9.54692131092743	-2.74624153608733	2	2
3	77	59	5.2	1	3	6	1	1	18.75	23.5862767733309	20.49663	117	13.5	88	3.3322045101752	-.965435172969247	-.0884208380818591	2.13338779111117	3.2188758248682	-2.02936057814933	-5.09684961130767	-2.96847603215711	2	2
3	41	56	4.3	4	2	6	0	0	8.4	23.2540756920164	21.0843	113	11.5	90	3.29583686600433	.490595966061006	.561415270151536	.181001150367463	3.40119738166216	-4.81423131147841	-.956282531197809	-.915613530605891	2	2
3	79	70	6.1	1	2	6	2	1	35	25.5036157024793	30.72916	96	9.9	92	3.25809653802148	-2.18157106888288	-4.26079002182567	1.20234411749525	3.36729582998647	-10.4353703534895	-5.1431383959417	-3.82728937914732	1	1
3	48	66	6.2	1	1	4	2	1	17	32.0208038192086	26.0572	89	7.6	56	3.29583686600433	-2.76394894872942	.703083567325128	-.0714881226510567	3.36729582998647	1.60679264818535	-2.63219255225582	-.0646165805319578	1	1
3	44	67	5.1	1	2	7	0	0	.4	19.9111111111111	31.708	122	18.2	95	3.40119738166216	1.46013954245333	1.44169988743081	1.64846820045561	3.40119738166216	4.14355030517316	2.25415282778613	2.10510904196751	3	2
3	52	74	5.9	1	2	2	1	1	27	24.2202268431002	17.43126	84	31.9	78	3.29583686600433	-1.2637720905315	2.0363730522824	-5.54280185981964	3.40119738166216	1.6936039328303	-.259629956529379	-4.24190841575436	1	1
3	43	75	5.6	1	1	1	1	1	0	25.9094569517874	10.484	124	8.7	61	3.25809653802148	-1.49349726594183	.572976885039117	-6.08145983109719	3.3322045101752	2.55276999801542	.748473701074528	-5.72660505659479	3	2
3	59	77	7.5	1	3	6	2	1	5	34.1903311535131	11.89924	87	14.8	97	3.36729582998647	8.44076199906912	2.9602589980559	7.23652158969782	3.40119738166216	3.29117926700812	8.04963679866003	4.44245449865558	1	1
3	44	72	4.9	1	3	6	0	0	0	25.5102040816327	11.78063	168	8.6	88	3.40119738166216	1.02280283777618	4.90907001955943	4.75506850867636	3.40119738166216	3.72478704544579	.344219432710386	8.12540683238324	5	4
3	57	73	7.9	1	1	1	2	1	30	27.170631566236	12.26882	113	22	82	3.29583686600433	.955828658545323	.102095806943616	-2.66228707333596	3.3322045101752	1.1621481803772	.207626689810053	-5.30063833984823	2	2
3	48	64	5.7	1	3	7	1	1	0	26.5957446808511	23.0806	175	14.7	93	3.40119738166216	7.60687158777779	3.71113423624582	2.04507004886314	3.40119738166216	3.41307878878545	3.57899485048174	1.91652521118739	5	4
3	60	101	7.4	1	1	1	2	1	29.9	24.4235945683302	6.196795	166	14.7	12	3.17805383034795	-2.75741340097399	-3.08193773083781	-3.75366304453119	3.13549421592915	-1.51657198552284	-8.20833040704573	-7.0894908519717	5	4
3	47	64	6.1	1	2	3	0	0	1	28.8638356313188	18.83705	243	13.3	87	3.29583686600433	.957252621717838	-.550712462566938	.0436328356820281	3.40119738166216	1.1621481803772	-.397039219820363	-.783073263286668	5	4
3	50	82	16.7	1	3	4	0	0	17	30.654274832465	18.366	114	6.9	89	3.3322045101752	3.60148138514129	.344803234073737	-.956247136631358	3.40119738166216	-2.1251981605587	1.46070580936083	-1.56634625878024	2	2
3	44	49	5.4	1	3	6	0	0	3	26.9911886323157	3.16772	101	9.9	91	3.3322045101752	-1.85449879260613	1.06363875865702	.630577905278027	3.3322045101752	-.00550065384108311	-2.32974327064809	-1.94706687645062	2	1
3	44	61	5.3	3	3	4	1	1	17	30.9443303948798	21.6439	100	13.1	92	3.3322045101752	5.61393672300559	2.36033881384665	-.251772970815603	3.40119738166216	4.76138350926063	7.06606173003861	3.26139349171454	2	1
3	73	85	5.9	1	3	7	0	0	0	23.5078053259871	11.12274	120	10.7	95	3.29583686600433	-.661892380534428	.780302164309835	1.33301710270508	3.36729582998647	-.930854632663979	-2.45746084044352	3.69211109002267	3	2
3	60	75	10.4	1	2	6	2	1	30	43.3114422239484	11.36336	93	10	91	3.3322045101752	2.39603807708095	3.27791016409023	4.15406808472601	3.3322045101752	.931978559511721	1.46413452044838	-2.07730745660371	1	1
3	77	68	5.9	1	2	3	2	1	10	29.3523545006944	11.1224	94	17.1	69	3.3322045101752	-1.95252235733308	-3.45475184025395	-3.18840051922927	3.25809653802148	-6.54855068614387	-2.72098898959596	-5.95424426142261	1	1
3	55	72	7.6	1	1	4	0	0	35	31.7206468368567	6.83918	100	10.6	91	3.36729582998647	2.29850402830929	1.26868917984724	-2.30196073873517	3.36729582998647	-.0165373432115607	.807165847564089	-1.32588009446409	2	1
3	59	75	5.1	1	1	5	0	0	0	24.1665293568408	8.48016	125	16.3	94	3.29583686600433	4.54060779935268	.171792526490162	-1.43548705964678	3.3322045101752	-3.06115499574151	2.9788126557192	-3.27113141377336	3	2
3	78	76	7.1	1	1	1	2	1	8.75	28.1121932074369	11.31422	208	16.5	67	3.29583686600433	-4.35184801128959	-2.4611691749339	-2.20190798507038	3.25809653802148	-4.29567867833152	-8.20833040704573	-3.55456691289788	5	4
3	44	80	5.1	1	3	6	0	0	0	23.1904970496534	43.95106	119	12.1	96	3.3322045101752	6.64875062642104	1.34066075747428	2.97261422653289	3.40119738166216	1.65019829050783	7.0381072227371	6.99182085376565	3	2
3	47	57	6.1	1	2	6	0	0	0	27.0416441319632	28.908965	145	9.4	88	3.40119738166216	4.01716589410432	1.61768275629155	-.416915234687265	3.40119738166216	.931978559511721	2.14441346392266	5.47930842404434	4	3
3	57	63	5.8	1	3	4	0	0	6	27.7697979507804	18.13486	93	12.2	94	3.36729582998647	.837078793270238	1.71644702816757	-1.49073329386273	3.40119738166216	2.62162301540811	2.46078090156788	.270766563713649	1	1
3	74	82	6.4	1	2	3	2	1	2.7	26.7678679921457	22.385395	136	10.8	86	3.36729582998647	-1.3640875980137	1.14155465883838	-.0154702086207403	3.13549421592915	.0161388918893054	-2.96307505846272	-3.71708146590702	3	3
3	71	78	7.6	1	3	4	2	1	35	28.6661291767446	9.01936	86	30.6	82	3.29583686600433	-3.53170392403489	-3.12553905933204	-4.22299996399709	3.40119738166216	-.0209055564236508	-5.76955546901333	-3.55456691289788	1	1
3	49	82	6.1	1	1	2	1	1	30	30.2469135802469	10.88336	117	12	61	3.29583686600433	-.867615242257014	-.0768592231942774	-4.47817408488682	3.40119738166216	2.20978133356251	-2.82507906616219	-4.24190841575436	2	2
3	54	84	5.9	1	2	6	0	0	9.45	30.1296989383989	18.13486	47	9.6	94	3.29583686600433	3.56379719905502	4.51944727589805	-.424530151225851	3.36729582998647	2.49408600397207	2.5709979404788	2.68261568531032	1	1
3	51	59	6.3	1	3	6	1	1	18.75	30.3871052979258	30.96788	136	12.3	98	3.36729582998647	1.54497458311393	.688549791160387	2.7067316657006	3.3322045101752	.385425186624934	1.4983525660007	3.91693917722557	3	3
3	56	89	9	1	3	4	2	1	6	39.1985717119619	10.55792	155	12	86	3.29583686600433	1.75659548257366	1.40107072021375	-1.55814410244717	3.25809653802148	4.05534319321992	-7.23977368587301	-.505243451250753	4	3
3	60	51	6.3	1	3	6	2	1	12	28.7273771904625	23.8977	128	14	95	3.36729582998647	7.18449581160897	3.71113423624582	3.67391311204376	3.40119738166216	3.78983223349865	2.48889411075931	-.197857775666295	3	3
3	48	68	4.9	4	3	6	0	0	18	22.2040816326531	33.57108	120	11.6	96	3.36729582998647	1.67803400813476	.209449532430067	5.1581517422713	3.36729582998647	-9.2802805868117	.200113504919315	.777987282895762	3	2
3	51	67	5.5	1	3	7	0	0	0	22.7833088854905	25.37664	171	24	100	3.36729582998647	1.71955348553639	-2.56114072871817	-2.47846334387361	3.36729582998647	-1.51657198552284	1.73215044134813	3.85712926037676	5	4
3	55	91	5.7	1	2	4	0	0	80	29.0695203529142	16.38226	92	12.1	80	3.29583686600433	-2.60643959445651	-.605178102752084	-4.28553086201495	3.3322045101752	.636763750593379	-3.09846936359243	-5.53276904493989	1	1
3	40	62	5.5	1	1	4	0	0	0	23.0776266631018	25.96568	129	11.9	75	3.3322045101752	-1.36450664815746	2.41146201977903	.197640815505165	3.40119738166216	5.95123227308156	.553535565798431	2.9411662358023	3	3
3	52	87	6.3	1	2	2	1	1	24.75	23.4599042085191	15.89408	156	14.1	61	3.29583686600433	-1.72336230994107	-.235336154613111	-3.54720361456921	3.36729582998647	1.43075807686395	-3.73541504407834	-2.1236959596571	4	4
3	44	68	5.1	1	3	7	0	0	11.4	25.6611520347784	22.5417	129	8.4	91	3.29583686600433	4.2924454387843	-1.81430522797766	3.04469433550056	3.36729582998647	-3.06722631841077	2.10064938104614	3.21438644641563	3	3
3	40	57	5.3	1	3	4	0	0	0	22.272724329714	7.01006	147	9.1	72	3.40119738166216	.612096421034818	3.31853933130729	1.38614302872249	3.40119738166216	4.53915164100014	-.810787830231995	.408833049222475	4	3
3	50	82	5.4	4	2	5	2	1	14.8	28.2312228217563	13.48178	53	24.1	88	3.29583686600433	1.97380047230408	-1.95894568642842	-.488789679190149	3.40119738166216	-3.59697896140669	-7.23977368587301	-5.10713005560533	1	1
3	46	65	5.2	4	2	6	0	0	0	26.4875603064989	27.17764	88	12.5	80	3.36729582998647	2.86197729106883	1.38653694404901	-3.48547810239787	3.29583686600433	-.69954228621358	1.60140290668623	-4.8073507840597	1	1
3	43	65	4.6	4	3	7	0	0	3.5	25.8734786892098	27.90306	110	8.8	92	3.3322045101752	2.60182850132119	3.68206668391634	1.47313403599182	3.3322045101752	4.91590508571334	4.92469476664598	3.37749710941763	2	2
3	49	59	4.8	1	3	5	0	0	0	22.7796241362018	12.52388	80	12.8	68	3.29583686600433	-.347690144889642	-.481015743020392	-1.7953129830809	3.40119738166216	.0161388918893054	-2.02249645483535	-2.2855039652948	1	1
3	71	85	5.4	1	4	5	1	1	19	26.7949380165289	13.5018	95	12.9	95	3.29583686600433	1.63032415889905	1.41560449637849	-2.82102156459371	3.40119738166216	1.03236508642036	.164590760402814	-.784490952299776	1	1
3	48	70	5.8	4	3	7	0	0	0	27.1669192713546	25.23708	241	12.4	85	3.29583686600433	-3.94822202999139	-.233061296532611	-3.3969205298312	3.40119738166216	1.80497296868393	-3.34291489937233	3.85712926037676	5	4
3	43	46	5.1	1	4	7	0	0	0	23.2459847844463	15.38609	124	10.8	97	3.36729582998647	7.87693083181213	5.12568205563722	5.4297052198363	3.40119738166216	5.59878347785367	5.64692814130869	7.99360741420044	3	2
3	58	76	6.2	1	1	4	1	1	0	27.5726897491051	20.96914	111	11.8	86	3.3322045101752	-.912152045850503	1.31456536642196	-1.74976876223543	3.36729582998647	3.03487533633847	.748473701074528	-1.74152854241709	2	2
3	54	68	6.1	1	2	3	2	1	40	26.5831758034026	21.81868	111	11.5	82	3.29583686600433	2.93679435868229	-1.69645746377589	-2.21500294283248	3.25809653802148	-.757918998108051	-1.23108763224075	-.908699758486144	2	2
3	48	68	8.6	1	3	7	0	0	3.75	27.1020408163265	4.9489	105	11.6	60	3.29583686600433	-1.50881496877941	-.0477916708647953	-5.824298742141	3.2188758248682	-.964926695073148	-2.45746084044352	-3.55456691289788	2	2
3	46	75	7.7	1	1	6	1	1	42	25.3934311203181	12.29998	156	13.2	82	3.36729582998647	7.13799795847128	-.203993744203129	-1.67851382528774	3.36729582998647	1.47106478242094	4.64907823803358	-.606920047789164	4	4
3	48	70	4.8	1	3	4	0	0	9.8	22.6153344109768	6.89436	149	15	85	3.3322045101752	4.44433586094622	.780302164309835	.979772471384746	3.40119738166216	2.55276999801542	3.9850962338528	4.48720257556899	4	3
3	50	67	5.3	1	3	4	0	0	43.75	20.589665131974	14.27185	115	10.9	90	3.3322045101752	-.310591681236761	-.699902637178691	.798538135313919	3.36729582998647	-3.25424339867717	-.460153193950242	-2.91187071507259	2	2
3	41	73	4.7	1	2	3	0	0	14.25	24.9463579059908	24.38764	107	12.5	93	3.40119738166216	-.0182408152815761	2.90282119659359	-1.35664295530135	3.36729582998647	5.42262235567056	1.40240192874713	-.606920047789164	2	2
3	71	49	4.6	2	2	5	2	1	33.6	29.1385904206884	11.05188	100	22.4	92	3.29583686600433	.110295615598542	-2.1673385418714	-2.88902719938783	3.3322045101752	-2.26092602632312	-1.61829642394041	-7.28035310270538	2	1
3	77	81	17.5	1	3	6	2	1	7.5	23.3244444444444	25.586515	89	26.7	96	3.36729582998647	1.53698834441399	-.0332578947000542	3.42343948106219	3.2188758248682	1.13639352315811	-3.09846936359243	-3.28326269125929	1	1
3	48	80	4.9	1	4	7	0	0	0	22.0140137990282	33.80915	121	9.4	98	3.40119738166216	.998387466850015	1.01144797655237	7.40451836520519	3.40119738166216	-1.5965882431477	1.93352002746479	2.96304671803845	3	2
3	45	74	5.1	4	3	6	0	0	4.5	22.6473769605192	35.65159	96	11.7	87	3.29583686600433	2.22217033990772	.951038013812909	.939994536802208	3.40119738166216	-2.12804399560079	1.32814099643336	-.187500000635532	1	1
3	59	58	6.2	3	4	7	2	1	45	26.4235698242833	13.897025	69	15.2	96	3.40119738166216	8.20517128760751	2.43528255275086	2.38610672827921	3.40119738166216	4.20846894236433	2.20593763637075	1.72778458602476	1	1
3	53	65	5	1	1	4	0	0	0	28.8310590508393	28.958265	137	17.4	78	3.3322045101752	-.867099074458429	-2.07451859254969	-.609104348757873	3.36729582998647	-1.02330340696762	.189601378142754	-2.64497291140537	3	3
3	44	64	4.9	4	4	7	0	0	0	22.2825921064681	17.87606	126	13.5	99	3.29583686600433	-.575274058521288	3.40801684637624	7.40300887546324	3.36729582998647	5.26683150277124	3.07927094534195	4.83697075505097	3	2
3	57	52	5.7	1	2	4	1	1	0	24.1665293568408	21.63406	102	17	89	3.3322045101752	2.79648205201482	2.6862091605158	1.11040505538773	3.40119738166216	3.67713974077293	3.74365623903066	1.02423594201168	2	2
3	55	70	5.3	1	2	3	2	1	25	27.1604938271605	22.92654	124	11.1	83	3.29583686600433	-2.35952055824898	1.22806001263017	-3.13475072757248	3.40119738166216	1.65019829050783	-4.14371514512374	-4.40984520176783	3	2
3	55	70	5.4	1	4	6	1	1	0	26.7949380165289	16.33718	94	10.3	94	3.36729582998647	1.41549593898557	2.59673164544685	1.41418209615289	3.40119738166216	1.19622024278637	1.58637828742307	.389190906437981	1	1
3	73	90	6.4	1	2	1	2	1	22.05	25.7091846855783	7.18798	101	23.5	86	3.29583686600433	-1.0460955848299	-2.07154643127253	-2.53291898119863	3.3322045101752	-.523254613168784	-6.66227048389274	-3.7878479293247	2	1
3	80	80	5.3	1	2	3	2	1	0	25.3350019840664	8.73925	139	19.9	98	3.3322045101752	-1.14691397980095	-3.33286433860275	3.05076947531934	3.36729582998647	-8.65132091210892	-6.30174083399192	-5.12996652972332	4	3
3	71	75	5.2	1	2	4	0	0	3.5	23.566632231405	17.23556	127	12.4	77	3.25809653802148	-2.92093394520675	-4.1296157633674	-2.03884401562391	3.3322045101752	-8.23408003055155	-2.93010341752594	-5.30063833984823	3	3
3	48	55	4.4	1	2	7	0	0	8.5	20.4840123835166	22.36503	112	9.4	96	3.36729582998647	2.15044425371706	3.29244394025497	2.72358112342404	3.40119738166216	5.93073545293609	2.42252467309266	4.98563990717122	2	2
3	41	57	5	1	3	6	0	0	0	24.6853298611111	28.10625	162	12.4	92	3.29583686600433	.834887198232888	-2.65693283931704	-.841374401748447	3.40119738166216	1.07406761928565	1.93352002746479	-1.04864873482691	4	4
3	55	82	5.4	1	4	7	0	0	8	25.2433383572526	17.77637	104	13.1	100	3.29583686600433	7.38247748182653	3.56649377779507	3.68504698681709	3.40119738166216	3.83026548991734	7.12606110924864	5.21233029941453	2	2
3	47	87	6.7	1	3	6	1	1	39	24.9680097375238	16.18546	124	9	95	3.29583686600433	5.05973549072656	-3.35789215348281	1.2374466296497	3.36729582998647	-.606496358420818	3.51530258877485	3.57749648101214	3	2
3	45	86	5.2	1	3	6	0	0	11.5	22.5308641975309	29.70488	227	12.4	69	3.29583686600433	3.78623812130104	.804122697281657	-.601891684962943	3.36729582998647	.22030075381231	3.81553073833007	13.5118952773188	5	4
3	80	62	4.7	1	3	5	0	0	64	25.5649539199596	13.18619	88	14	92	3.3322045101752	-.849655849489871	.789588921116916	-1.82665673026343	3.3322045101752	2.70856085091474	-1.36508727339188	-1.67912592783922	1	1
3	74	74	5.4	1	4	7	0	0	0	27.4671984233518	14.73792	102	13.9	89	3.3322045101752	.208445125647195	1.22806001263017	-.404205992209871	3.40119738166216	-4.39534150088935	-.613834180951815	-4.8073507840597	2	2
3	72	68	5.4	1	4	6	0	0	12	27.5971785943296	24.74435	91	17.7	91	3.29583686600433	.549089428091542	-3.35668487157458	-2.56281085896579	3.3322045101752	-4.45444191713463	-1.04949005682082	-1.01856142132809	1	1
3	71	63	4.7	1	4	7	0	0	20	22.5308641975309	29.21994	95	21.4	95	3.29583686600433	4.41821728076979	-.593616487864502	-1.07836670116306	3.29583686600433	-.560118330194561	1.73474988315702	3.43364086049327	1	1
3	43	74	6.6	1	3	7	2	1	.5	31.7955833044283	18.16305	160	14.4	98	3.36729582998647	3.69758665125813	2.39465338553379	-.817418831784612	3.29583686600433	3.04705475129386	2.93059921482213	-.15198267789681	4	4
3	77	67	5.3	1	4	7	2	1	12	23.3509355636275	14.45166	129	17.3	93	3.3322045101752	5.0663603255829	-.824762300107042	-.466923500726356	3.36729582998647	.587847169473902	.686620121378232	2.52495110755233	3	3
3	77	73	5.3	1	1	1	2	1	18	27.0540811081352	10.9458	168	11.6	75	3.29583686600433	-.835865644350954	-1.71958069355106	-2.73892389308415	3.25809653802148	-1.51657198552284	-2.96307505846272	-7.09019177978681	5	4
3	41	79	4.7	1	3	6	0	0	8.05	21.3867917235693	20.78106	188	8.5	94	3.40119738166216	7.20600842224856	3.69660046008108	2.44899655300424	3.3322045101752	5.04726473826567	4.25387697986649	-1.39227094133032	5	4
3	48	96	6.4	4	1	6	0	0	33	31.2100121719047	12.17939	71	14.3	98	3.36729582998647	2.15044425371706	1.87492395958641	2.07823733570063	3.40119738166216	3.48091563145492	1.61098561565509	2.13467621402741	1	1
3	80	94	5.3	1	1	1	2	1	0	29.7004132231405	30.35532	79	16	60	3.25809653802148	-5.67447596306025	-7.05640809785397	-6.31961141100384	2.99573227355399	-9.1980008358574	-12.7876483396527	-5.06957068153056	1	1
3	79	58	5.9	1	2	1	2	1	45	27.0914493036439	9.45409	136	10.1	35	3.04452243772342	-7.62294772011355	-8.48321483532961	-7.02394912442175	3.29583686600433	-7.26265530565127	-9.14835410475459	-9.37777033856138	3	3
3	78	75	5.8	1	2	5	1	1	0	26.5432098765432	14.30446	120	13.5	96	3.3322045101752	-2.34101609408767	-2.76953358416115	-4.27944880474155	3.3322045101752	-6.54855068614387	-2.93010341752594	-7.0894908519717	3	2
3	80	73	6.2	1	1	2	2	1	0	26.1048894457932	18.08596	221	15.7	80	3.25809653802148	-7.38105892576687	-7.0157789306369	-4.14728592852711	3.25809653802148	-5.06901286397806	-5.1019396999756	-3.55456691289788	5	4
3	78	73	5.9	1	3	2	0	0	60	25.9043101026809	12.06114	164	33.4	85	3.3322045101752	-2.8713342982586	-.624958898274485	-2.8637878112066	3.40119738166216	-1.59531896670109	-2.58023199139269	-3.13946676276915	5	4
3	43	75	5.5	1	1	5	1	1	18.75	24.5152354570637	28.3345	134	12.5	85	3.40119738166216	.787172888957948	2.18101351073315	-2.56068024866128	3.40119738166216	1.75694601142598	1.62182919702874	-1.53655313321012	3	3
3	44	67	5.3	4	3	5	0	0	9.6	27.9081381599724	27.41892	283	10.4	99	3.40119738166216	1.61655473188163	1.13333547820357	1.07899611234472	3.3322045101752	-.393724620935327	1.90973152598455	4.00256120183113	5	4
3	41	76	5.7	1	3	6	0	0	0	20.5191340925413	15.4285	181	13	95	3.25809653802148	1.55743794273515	2.15194595840367	-1.20314243959549	3.36729582998647	1.05413118301244	.200113504919315	-1.36930691450873	5	4
3	43	70	4.9	1	1	2	0	0	33	20.1736485595239	23.97856	158	19.8	59	3.25809653802148	-2.2722082243169	-.882200101569347	-3.38418980322351	3.36729582998647	-1.01270055060771	-5.09684961130767	-5.86746803888908	4	4
3	41	62	5.3	1	4	7	0	0	0	24.9153159206069	6.89436	115	10.5	97	3.40119738166216	8.3795716511132	2.77271451430758	1.64264645164465	3.40119738166216	.14282304908067	7.0381072227371	3.60434213549171	2	2
3	43	64	5.6	1	3	6	0	0	23.4	23.038752362949	20.90958	95	11.4	93	3.40119738166216	2.57626891580613	.939476398925328	.322115571882722	3.40119738166216	1.6936039328303	4.14963099417887	1.21195109315289	1	1
3	41	89	5.7	4	3	6	0	0	0	22.9974689567211	20.19774	129	17.1	98	3.40119738166216	1.53232427558746	.849998883856381	1.87358747498839	3.40119738166216	1.57145130932958	4.0097165468042	5.29624292676939	3	3
3	40	61	5.6	1	3	6	0	0	0	21.3068181818182	19.49643	129	9.5	86	3.3322045101752	1.05375984917106	4.30283523982025	.538096690616057	3.36729582998647	1.1758499735026	1.4983525660007	2.57700288377555	3	3
3	42	56	5	1	1	3	2	1	21.75	27.452886842632	15.439275	99	10.9	74	3.3322045101752	1.30743420152455	.48874638932783	-1.27885355023583	3.36729582998647	-.17093236880258	1.46413452044838	-2.09314211829839	2	1
3	41	108	5.8	1	1	4	0	0	25	28.2019080353405	19.74102	177	12.4	82	3.36729582998647	2.26615006502828	1.35519453363902	1.43285902434744	3.3322045101752	2.75336232054551	1.73215044134813	.481917853915021	5	4
3	41	67	6.2	3	3	7	0	0	31.25	25.7370814149675	20.16983	142	12.7	100	3.36729582998647	3.32619730449339	3.10489945650665	3.98624682264241	3.40119738166216	3.29117926700812	4.64907823803358	5.21233029941453	4	3
3	43	56	5.9	1	2	7	1	1	20	20.7943762075093	12.50516	202	11.2	100	3.36729582998647	1.25093465016716	2.81334368152465	2.94445070632658	3.36729582998647	1.00635732747788	.641187826018029	.46303849152612	5	4
3	42	90	5.8	1	3	6	0	0	16.9	25.7121986851717	15.05938	101	11.6	97	3.40119738166216	1.04213473028897	.849998883856381	.172877429530678	3.40119738166216	.887177089880947	.971505234355575	.181996131027456	2	1
3	47	43	5.8	1	4	7	0	0	.5	24.8356464572681	11.3169	124	15.5	98	3.40119738166216	2.44968215505379	.705358425405629	4.52067760227521	3.40119738166216	.918403317248024	3.98080868419369	1.38322377460056	3	2
3	40	93	5.8	1	3	6	0	0	13	28.7267877295578	21.96192	187	6.4	97	3.40119738166216	2.08503220905067	4.01425162611541	.54253206183919	3.40119738166216	3.5241947229157	2.1832140947903	-2.48239166892428	5	4
3	40	62	5.4	1	3	6	0	0	0	25.9454839595861	18.4522	143	10.3	89	3.3322045101752	.595378360511386	.775055144952175	.775880950684011	3.40119738166216	.765277568103614	2.31850698728007	3.15299140786928	4	3
3	42	59	5.6	1	3	7	1	1	0	20.2448979591837	29.45373	86	14.2	98	3.36729582998647	4.52435302951839	2.9602589980559	3.44837518324522	3.40119738166216	1.74773898237437	5.2544524205114	7.23605543607673	1	1
3	40	82	5.8	1	3	4	0	0	18.9	27.1430374952657	13.7127	134	10.3	65	3.2188758248682	-2.70033617672861	-1.16446911974427	-3.41344522670134	3.40119738166216	-3.06115499574151	-1.64479368020389	-3.84257717259294	3	3
3	45	80	5.9	1	3	6	0	0	0	22.6421929718633	23.7663	125	10.4	98	3.36729582998647	3.18588953379384	1.62994167437579	3.34971864901165	3.36729582998647	1.70420678919021	1.58072900012583	5.22748904981424	3	2
4	68	62	5.4	1	4	3	0	0	25	26.0705612153847	15.299615	95	11.9	96	3.36729582998647	-.487442326727539	-2.19761337610912	-1.4442919009903	3.36729582998647	3.29117926700812	1.65290083300637	-2.2914223984761	1	1
4	63	76	5.4	1	4	7	0	0	0	30.5240987759836	12.61078	173	9.6	99	3.36729582998647	.852316424005544	-.440386575803328	2.7198620779982	3.3322045101752	-2.26206875190803	-3.52562124437905	.813914303531969	5	4
4	75	93	6.7	1	3	4	0	0	50	26.1435660168041	8.03418	75	18.1	98	3.3322045101752	.152747624028957	.924942622760586	3.87202850463817	3.40119738166216	-.643704127212328	-.202130912849413	1.64580889571786	1	1
4	66	81	5.4	1	2	4	1	1	12.5	23.8048006347947	11.76991	148	15.1	94	3.25809653802148	-3.61373027570708	.921970461483427	1.43081044332943	3.29583686600433	-2.52783281335268	-1.85016136798826	-2.74624153608733	4	3
4	74	61	5.1	1	2	4	2	1	56.25	27.81320861678	32.40427	143	12	94	3.36729582998647	3.21361561924831	.890628051073445	-1.5250146497628	3.3322045101752	3.12859338708872	2.80210264895408	.181996131027456	4	3
4	64	76	3.9	1	3	3	1	1	27.5	26.2438854238471	19.69928	164	12.5	86	3.36729582998647	-.295735636414258	-2.53908507511527	-.0479175863111507	3.25809653802148	-2.95453382568505	1.08634916311243	.270766563713649	5	4
4	62	66	6.3	1	1	2	0	0	31.5	26.9082875864761	32.3463	127	10.5	79	3.3322045101752	-1.68241405327106	1.55727279355208	-.739086456567026	3.40119738166216	-1.78802771705168	-3.05658651673879	-3.42731892962888	3	3
4	60	57	4.7	1	3	6	0	0	26	27.016976678885	17.1168	103	11.8	98	3.40119738166216	1.15153553933792	1.45623366359555	.9529910637557	3.40119738166216	2.28979759118737	-1.00090315472098	1.77577305480975	2	2
4	63	61	4.7	1	4	7	0	0	11	23.7709553431932	20.56635	81	10.9	99	3.36729582998647	-.849412291906229	1.55727279355208	2.21067292927464	3.40119738166216	-.913709851007374	1.45733109991112	1.36005445838024	1	1
4	73	60	6.4	1	2	6	0	0	43.75	27.8452154088461	27.44472	165	16.8	91	3.17805383034795	-2.51267668028228	-5.32230452732334	-1.7720743974345	3.36729582998647	-4.51167590344419	-.939121401499309	.270766563713649	5	4
4	66	87	5.1	1	1	4	0	0	36	25.7995717271093	39.32986	133	12.9	87	3.25809653802148	-.870736321966505	-3.77133543011601	-.858518606173785	3.40119738166216	.108153833182379	-1.57435655132062	.871095156279742	3	3
4	60	76	6	1	1	2	1	1	40	33.6063852131905	10.28697	151	13.9	67	3.29583686600433	-2.68072949817729	-1.11631807508905	-2.51528182783241	3.2188758248682	.342019544302464	-4.16827611304008	-4.43415171133028	4	3
4	59	57	5.7	1	3	6	0	0	12	29.8027757487217	14.63583	138	11.7	100	3.40119738166216	1.81783007107495	3.07583190417717	4.82419832720292	3.40119738166216	2.70843430005305	6.14479833236962	5.73996630227978	4	3
4	61	67	5.8	1	3	4	1	1	0	30.5624994809358	13.55365	149	11.7	74	3.25809653802148	-1.11637278848675	-.290499097994916	-1.67476452124269	3.2188758248682	-4.39122638940064	-1.86962229111719	-1.11656899002698	4	3
4	72	64	5.2	1	2	6	1	1	0	25.3728208359588	24.95724	143	11.3	79	3.36729582998647	-3.32613000283706	-.911267653898829	-6.39104823361789	3.29583686600433	1.07406761928565	-3.05457155857751	-8.23176935097693	4	3
4	74	61	7.2	1	3	6	2	1	20	27.7775646288779	21.91652	147	12.5	99	3.36729582998647	-2.55288062705974	-1.0268405600201	-.208287360267666	3.17805383034795	-10.9694912096975	-6.66227048389274	-1.01856142132809	4	3
4	65	40	5.7	3	3	6	1	1	0	25.2642092816592	17.47749	144	17.5	100	3.40119738166216	-.675451897117405	-.567521096812179	2.44319440293062	3.3322045101752	.0455354589375118	-.413393526235446	.737600865740949	4	3
4	63	72	5.8	1	3	6	0	0	0	24.6913580246914	19.088785	104	11.8	93	3.3322045101752	.819743857787238	-.663313207411048	3.13561150041964	3.3322045101752	.835960245815173	1.05049981255246	1.67618973944006	2	2
4	70	86	13.3	1	2	2	2	1	25.2	29.7142857142857	20.61765	76	9.3	80	3.29583686600433	-4.53798001003726	-3.10171852636021	-1.84769068375664	3.36729582998647	-3.28661235162917	-8.20833040704573	-5.12996652972332	1	1
4	65	64	5.6	1	2	3	0	0	23.5	27.3231176199302	23.139505	130	9.9	97	3.3322045101752	2.35266463352379	-.1029546142466	1.27374696169156	3.3322045101752	.203029421294012	-.248786375155733	.500922184740067	3	3
4	75	84	4.9	1	2	4	0	0	2.8	22.0031034227962	20.01624	185	11.3	64	3.36729582998647	1.09214269092193	-.481015743020392	3.72904730282179	3.3322045101752	-.770351514786833	-3.7021248182407	.684921969704801	5	4
4	66	60	4.8	1	2	4	2	1	6.45	23.1983150697476	28.17752	155	10.2	90	3.29583686600433	-1.68334999009958	-1.59244617254221	-2.3455352106339	3.40119738166216	-.115347311524716	-.407464479617831	-2.54402428863157	4	3
4	66	74	5.8	1	1	2	0	0	18.55	25.3220893025683	13.59778	189	23.8	65	3.40119738166216	-2.8848934553985	-.406072004116186	-1.64276622029188	3.36729582998647	-1.02330340696762	-2.93010341752594	-4.07708301374421	5	4
4	62	61	5.4	1	1	1	1	1	48	27.1374139963269	21.2042	167	20.7	47	3.2188758248682	-8.47383271044885	-2.35785518689687	-5.49602851625371	3.25809653802148	-2.81061510559224	-7.12685927155918	-3.7878479293247	5	4
4	65	56	6.4	1	3	5	0	0	1.2	28.3848021613488	11.06645	101	12.2	89	3.36729582998647	-2.50922743491895	-2.49548374662104	3.59191611451167	3.40119738166216	-4.75712387603055	-7.29600414758081	-1.6814402358448	2	1
4	63	82	5.3	1	3	6	0	0	5.4	28.9473684210526	17.81561	118	12.4	100	3.40119738166216	-1.03435420284557	2.35402421831673	1.6917221765116	3.36729582998647	1.47106478242094	1.08634916311243	-.693827856295576	3	2
4	65	80	5.5	5	3	4	0	0	11.5	31.0363823992675	8.430365	95	13.2	93	3.3322045101752	-3.03686898813649	-1.40490168879389	-5.24177690725659	3.2188758248682	-6.52096636860591	-2.93010341752594	-3.7878479293247	1	1
4	61	63	4.8	1	2	2	0	0	8.55	23.4567901234568	22.29784	143	12.7	69	3.36729582998647	-3.27480005942356	.243764104117209	-2.43867821945087	3.25809653802148	.640333289986286	-2.96307505846272	-.848628041415578	4	3
4	67	49	6	1	3	6	1	1	8.4	25.0566567716812	18.91267	94	18.2	100	3.40119738166216	.471621978045657	-1.2632333916203	2.39570353027607	3.36729582998647	-.447606568756014	-1.8869595305704	1.61204215869883	1	1
4	68	68	5.4	1	3	4	0	0	10.2	23.9394809920521	18.68614	96	12.2	94	3.36729582998647	.819611962815021	.344803234073737	-.864512671193284	3.40119738166216	.666341048928765	1.45733109991112	-4.56008691935318	1	1
4	62	84	5.3	1	3	6	2	1	36	25.2871487097807	18.00418	160	11.2	99	3.29583686600433	3.71969586124166	1.39582370085609	5.09995975501039	3.40119738166216	2.0566555844181	3.20234118039056	4.76418300035346	4	4
4	61	72	5.1	1	3	6	0	0	12.5	25.5403188085144	27.0772	131	12.6	98	3.29583686600433	.476520281679444	.498033146134912	-.18860176277304	3.29583686600433	-4.39534150088935	.553535565798431	.550144853276233	3	3
4	67	69	6.7	1	2	4	2	1	0	25.6708575717771	24.02258	242	11.6	53	3.40119738166216	-8.71220651329505	-.714436413343432	-1.63699206252797	3.29583686600433	1.07406761928565	-5.1019396999756	-2.90626999599783	5	4
4	54	43	4.5	1	1	2	0	0	30	25.5504860146796	19.75262	135	11.3	70	3.29583686600433	1.28521042563574	.243764104117209	2.71373453690978	3.3322045101752	.320379998572075	2.05413732954924	.767965024016688	3	3
4	65	65	4.5	1	4	5	0	0	12.5	24.9153159206069	17.93883	235	9.6	99	3.40119738166216	-.1972393177702	-.875885506039425	6.96057382377731	3.25809653802148	-3.5566722558497	.207626689810053	6.36167529031224	5	4
4	59	67	5.4	1	2	4	0	0	0	29.6495115633095	10.32369	151	14.6	79	3.29583686600433	-1.34311200922289	-2.29340548670798	-2.82116228200211	3.2188758248682	-2.75660660690986	-3.32695959819056	-1.32588009446409	4	3
4	72	70	5.1	1	2	4	1	1	12.25	25.9701155481953	7.49206	192	10.9	48	3.04452243772342	-8.64873031529718	-7.55635672827895	-9.5665345893617	3.3322045101752	-7.26265530565127	-12.7876483396527	-5.06957068153056	5	4
4	56	49	5.2	1	3	5	0	0	24	29.0697674418605	17.7756	131	11.9	97	3.36729582998647	-.227247882751944	-1.54656998596748	-.31466279554063	3.40119738166216	.247704340063092	1.54942731375484	1.31291868917478	3	3
4	56	78	5.1	1	4	6	0	0	0	26.5950001399737	18.63849	148	12.8	88	3.3322045101752	1.61341469043114	1.93533392232587	1.76739351610659	3.40119738166216	-.791864509655527	1.38224775640285	4.05113363329779	4	3
4	71	56	4.9	1	4	5	2	1	0	24.7675497083203	10.83832	119	12.8	97	3.3322045101752	1.20784045268775	-1.21735720504557	1.67969697937059	3.36729582998647	-2.02936057814933	-3.52562124437905	.389190906437981	3	2
4	48	70	5.6	1	2	5	1	1	24.2	26.3065212860008	18.87154	307	10.5	94	3.29583686600433	-.0690072280657771	3.59556133012455	-.10525640924237	3.40119738166216	3.52432127377739	1.66637313708745	2.37489106974724	5	4
4	69	101	11.7	1	4	6	2	1	50	29.9567989809777	31.53833	101	10.4	96	3.36729582998647	.208281859157308	-.512358153430374	-2.06971643488545	3.3322045101752	-.303814399524905	-3.73541504407834	-2.2914223984761	2	1
4	71	59	4.9	1	2	4	1	1	24	28.6801110976935	12.946365	160	25.1	83	3.36729582998647	-3.23133403417951	-2.65168581995938	-.826821424167454	3.36729582998647	-3.55357331908422	-1.62000975580975	-4.07708301374421	4	4
4	51	86	5.6	1	3	6	0	0	12	30.1052909272895	14.30926	107	9.8	97	3.3322045101752	-1.43323908957162	-2.36310220625453	1.9167179527557	3.40119738166216	2.70856085091474	-.613834180951815	.289756979086332	2	2
4	65	52	4.6	3	3	6	0	0	47	21.6624756407672	27.68898	110	11.6	99	3.3322045101752	-.635739382483677	.575949046316277	1.48954540074241	3.40119738166216	.888446366327556	-.763993485658435	1.53925669180297	2	2
4	67	69	4.9	1	2	4	2	1	0	22.343515592582	12.26324	104	15.4	91	3.36729582998647	-3.96806563026354	-4.64409816995713	-4.38276447318922	3.36729582998647	-5.06901286397806	-3.05457155857751	-5.31380437043757	2	2
4	66	62	4.5	1	2	3	0	0	0	24.2083782714287	31.225135	92	10.1	93	3.40119738166216	.770373266720965	.229230327952468	5.3186668564227	3.40119738166216	-4.59606037428114	.104004652183236	3.76562634016483	1	1
4	62	66	5	1	1	2	0	0	0	26.1627698035636	10.57812	194	14.1	81	3.3322045101752	-.174814451717454	-.305032874159657	-2.2360082223552	3.29583686600433	-3.25424339867717	1.48955686912878	1.69760973708837	5	4
4	74	55	4.9	1	1	1	2	1	22.5	27.9430976919727	17.95534	114	12.7	77	3.25809653802148	-2.55973465824954	-.634245655081566	-2.92264397224011	3.3322045101752	-.560118330194561	-1.36508727339188	-4.43415171133028	2	2
4	62	57	4.9	3	1	2	0	0	0	25.8517490323955	21.4935	153	9.5	51	3.25809653802148	-9.41265905981734	-2.60056261402699	-3.29033407509968	3.25809653802148	-2.99793946800752	-2.76816873784146	-5.31380437043757	4	3
4	66	65	4.4	1	2	4	2	1	47.5	24.8163265306122	32.08396	148	11.5	61	3.29583686600433	-5.73737452345518	-4.96699635534911	-7.03274223852892	3.3322045101752	-5.06901286397806	-5.1019396999756	-7.0894908519717	4	3
4	79	57	4.9	1	2	1	2	1	74	29.4107588659759	5.891475	120	13.4	90	3.29583686600433	-4.8784972369917	-3.83281296902774	-3.70535702913619	3.25809653802148	-8.23408003055155	-.984779454542052	-5.95424426142261	3	2
4	68	62	5.1	1	1	4	0	0	15.75	26.7207117172193	37.74854	112	10.9	78	3.3322045101752	-1.39217967279605	1.94986769849061	-.755055030477509	3.40119738166216	.930709283065111	-2.08272128015269	-1.49216269172456	2	2
4	73	76	7.2	1	1	1	0	0	0	29.6191711236102	22.17335	157	14.7	75	3.36729582998647	-3.11899568752658	-2.63715204379464	-5.13589089938356	3.3322045101752	-2.81061510559224	-18.504485596939	-5.69901855297881	4	4
4	66	68	5.1	1	3	7	0	0	0	20.8116545265349	35.00252	141	12	99	3.36729582998647	.441892659141667	1.31456536642196	3.47611111084221	3.40119738166216	1.06333821206405	.623051154027517	-.137210896676089	4	3
4	69	55	5.4	1	3	6	1	1	50	28.7273771904625	24.55536	130	11.3	98	3.40119738166216	-.00319945522789333	-2.21618688972328	3.92494463806983	3.40119738166216	-5.14308434979535	-.889935775357776	4.53519835477371	3	3
4	70	72	9.9	1	2	3	1	1	6.75	32.9342575089267	16.53714	180	9.6	82	3.29583686600433	-3.00052224096409	-2.97565158152362	-2.16859741377075	3.3322045101752	-5.70054786119092	-3.05457155857751	-1.0477298654359	5	4
4	63	61	4.4	1	2	6	1	1	0	23.6988286438836	14.71602	90	9.7	95	3.3322045101752	-1.67042621040922	-.529166787675616	-.500018787556865	3.40119738166216	-.734883625069359	1.48955686912878	2.41885583327595	1	1
4	46	62	5.2	1	3	3	0	0	.9	26.4721074380165	18.90814	161	8.3	97	3.3322045101752	2.36916132826766	2.71230455156812	.641769400377935	3.36729582998647	4.34262024953326	.754652678707369	-.269364769081031	4	4
4	75	55	5.7	1	3	5	2	1	43.75	29.0547520661157	18.62794	199	10.4	98	3.36729582998647	-1.49534810981202	.203134936900145	1.53157263369554	3.25809653802148	-1.29077057786945	-3.65330587939782	-.737946325073328	5	4
4	68	74	5	1	1	4	1	1	27	17.5942665289256	13.23676	120	12.7	96	3.29583686600433	-3.81780944115166	-.305032874159657	-1.85191265590361	3.3322045101752	-2.46806027414991	-7.86210113463898	-3.84257717259294	3	2
4	67	52	7.1	1	3	6	2	1	0	28.7444115085512	6.93788	103	14.6	100	3.40119738166216	-3.90271204432991	-.163364576986065	1.20640096327389	3.40119738166216	.342019544302464	-4.16827611304008	2.41885583327595	2	2
4	69	56	6.1	1	4	7	1	1	9	24.8356464572681	25.84416	137	14.3	96	3.29583686600433	.0326777680904719	-.882200101569347	3.36336803177658	3.40119738166216	-2.04784700668875	-.138118635734781	.684921969704801	3	3
4	66	66	5.7	1	2	4	0	0	41	27.7595149390021	21.59237	83	11.6	83	3.36729582998647	-4.19968415224882	-.714436413343432	-1.88614614837105	3.25809653802148	-2.02936057814933	-5.1431383959417	-5.18099441821217	1	1
4	63	45	4.9	1	2	4	0	0	0	25.9257671420014	23.434585	141	9	89	3.3322045101752	.522447903802115	-2.23299552396852	-1.30692651113451	3.29583686600433	.342019544302464	-.390897225407407	-.814107324762983	4	3
4	74	93	6.8	1	2	5	2	1	31.25	22.0521901834341	10.483615	124	14.5	97	3.25809653802148	-7.09381049996606	-7.89378868983568	-10.4148433937091	3.3322045101752	-7.26265530565127	-12.7876483396527	-9.37777033856138	3	2
4	77	51	5.6	1	3	5	1	1	92	25.4326859558726	24.14374	136	11.6	100	3.40119738166216	1.64446599211568	-2.0454510402202	2.30558991635709	3.40119738166216	-4.08642489884561	2.58447277831617	2.51951664995905	3	3
4	78	61	5.9	3	1	3	0	0	82.5	26.3963597578287	10.763165	283	10.4	96	3.25809653802148	-3.55012033107144	-5.3450574841229	-1.07999181769271	3.25809653802148	-10.4353703534895	-2.93010341752594	-2.5551625149807	5	4
4	68	74	5.6	1	3	6	0	0	3	30.4122653817019	23.78432	181	10.2	90	3.3322045101752	.968712841435973	-1.47687326642094	-1.86120815151988	3.13549421592915	-5.53245104247451	-1.64479368020389	-2.09314211829839	5	4
4	64	64	5.2	1	3	7	0	0	36.6	25.6834286453377	14.06732	512	9.6	97	3.3322045101752	4.17121059013542	-1.35498576476975	5.89442510425178	3.40119738166216	.533459018206439	.971505234355575	2.4117662935256	5	4
4	62	72	5.4	1	3	6	0	0	0	24.9156913310851	17.466055	160	12.5	94	3.36729582998647	.190990804776598	2.00730549995292	1.30652297955214	3.40119738166216	2.28852831474076	2.6948215530158	1.24665567281103	4	4
4	47	94	8.9	1	2	2	0	0	0	31.745062727023	8.88108	90	8.6	92	3.36729582998647	2.15093086637848	1.45920582487271	-1.71083450747424	3.36729582998647	.0930562127486847	-.481544514622474	-3.75758386271897	1	1
4	63	65	5.6	1	3	7	2	1	0	24.0204728337691	34.97901	144	12.4	97	3.40119738166216	.438451463323728	-1.59244617254221	-1.02973084230658	3.40119738166216	-2.46806027414991	-1.05363443150188	-.963995481530261	4	3
4	66	60	6.2	1	2	6	1	1	9.8	24.8	25.37664	92	17.2	97	3.40119738166216	-.455067444873437	.445842364030266	-.325916585252862	3.40119738166216	-4.72475492307855	-1.25875934318577	-3.32061813515526	1	1
4	59	80	6.4	1	4	7	0	0	6.5	24.3827160493827	23.28701	105	16.1	97	3.3322045101752	-.805093807735657	-.0280108753423943	.365860065321852	3.36729582998647	1.49580326491681	-1.76323956759906	.101405518832083	2	2
4	76	72	7.7	1	2	4	1	1	0	24.021275987303	20.36984	124	10.4	93	3.36729582998647	-2.67166469121765	.515539083576812	-.766456455052767	3.40119738166216	1.76144077549976	-4.21777045938909	-.814717959650545	3	2
4	73	102	9	1	3	7	1	1	18	26.7348429510592	12.77294	165	19	95	3.29583686600433	-1.32469378580584	-.619711878916825	-.49089560814914	3.2188758248682	-5.06901286397806	-2.99766228094321	-.908699758486144	5	4
4	72	64	5.8	1	3	6	1	1	16.5	23.0517609434988	20.662975	153	16.5	100	3.36729582998647	1.01429202228917	1.86336234469883	2.77782737743851	3.36729582998647	1.83581954346592	1.8443801930584	3.38434162646493	4	3
4	65	73	5.4	5	3	7	1	1	47	23.8805970149254	11.26683	94	20.3	100	3.3322045101752	.741665730661625	.200162775622986	2.57829822196743	3.40119738166216	2.09072764682727	-1.2355629141123	1.61698876661541	1	1
4	48	60	5.5	1	3	6	0	0	0	23.7196092506476	15.71199	109	14.2	96	3.3322045101752	1.80533193413633	.683302771802727	1.61138940803437	3.36729582998647	-1.00191696296062	4.27660817120529	-1.01901652898083	2	2
4	60	64	4.6	1	3	6	1	1	0	22.2706985149825	27.05807	154	16.6	91	3.36729582998647	1.33239888489263	.301201905579514	.739093707749433	3.3322045101752	4.18682939663394	-.0949214012459304	2.09678807246008	4	3
4	73	62	6.3	1	3	6	0	0	24.4	29.0532879818594	15.93592	65	19.7	99	3.36729582998647	.738158605000103	-.483290601100892	2.42570849091784	3.40119738166216	-2.8248772825899	-.932821694883662	4.4476408834625	1	1
4	54	74	7.1	1	2	5	2	1	20.25	24.2161002672896	11.99108	168	10.1	87	3.40119738166216	-3.22482963895027	-.904953058368907	-5.11500031574281	3.3322045101752	-.770351514786833	-3.05457155857751	-5.72660505659479	5	4
4	77	48	6	1	2	3	0	0	25	28.2427894680668	16.19139	81	15.4	96	3.3322045101752	-.54168272052993	.748959753899852	-1.80562209510944	3.25809653802148	-1.27396984797858	-.103299323948274	-.505243451250753	1	1
4	73	69	5.1	1	2	6	1	1	5.4	22.6421929718633	13.47856	129	9.8	97	3.3322045101752	2.73466514687987	2.48413090060274	3.21144476916773	3.36729582998647	-.171185470525968	-1.9632720842539	-1.50197876780084	3	3
4	67	61	5.2	1	3	6	0	0	0	22.6331031410114	20.99845	158	11.1	98	3.40119738166216	1.90601201726383	1.62696951309863	2.64695272038887	3.29583686600433	6.08259192563389	2.10049832047836	3.5998821647084	4	4
4	58	60	5.6	1	3	5	0	0	0	26.7377757333122	15.73072	129	12.4	100	3.40119738166216	3.20579123335567	.83021808833398	5.18020425884813	3.40119738166216	1.81671855062875	5.3784541291528	5.21233029941453	3	3
4	79	72	5.8	1	2	4	1	1	8.75	23.5557486050319	7.02644	140	13	94	3.3322045101752	-3.53913598755576	-5.0535017091409	-2.01839275182883	3.3322045101752	-10.4353703534895	-6.22286693221486	-8.23176935097693	4	3
4	51	71	6.3	1	2	4	1	1	3	32.7441611814628	15.93304	142	9.4	83	3.29583686600433	1.24252758819779	2.15194595840367	-.398928911507809	3.40119738166216	3.5442577100506	-.956282531197809	3.69211109002267	4	3
4	62	76	5.6	1	2	4	1	1	0	31.7739318550568	20.429885	112	12.6	87	3.3322045101752	-.288027449100973	-2.01935564916788	-1.42141943189128	3.36729582998647	-1.09284335909426	-1.65558419560296	-2.00940042397303	2	2
4	78	41	5.3	1	2	4	1	1	54	27.5796010040957	12.94167	105	10.2	65	3.2188758248682	-.204746633911038	-3.28401599075087	-3.98259350844615	3.3322045101752	-4.52537769656958	-2.73980895468235	-7.28035310270538	2	2
4	44	80	5.3	4	3	6	0	0	0	27.6483899655716	10.571345	161	14.4	95	3.3322045101752	4.11958084151415	2.39465338553379	.355280206276157	3.3322045101752	4.00939899800423	4.36860756195044	.153594784546239	4	4
4	62	76	6.1	1	2	4	1	1	0	26.8406104678381	19.33388	184	11.2	93	3.3322045101752	.329132075536734	-3.87237456007254	2.71007404271624	3.3322045101752	-.0209055564236508	.773913396620513	.721938473622151	5	4
4	70	54	5.2	1	4	7	0	0	11	28.8310590508393	15.53462	198	10.1	99	3.36729582998647	-2.70245702244007	-.673807246126368	-.432190006367432	3.3322045101752	-3.59697896140669	-2.96307505846272	-2.09314211829839	5	4
4	72	78	6.5	1	2	4	0	0	0	28.1767031496271	12.13753	123	14.2	98	3.36729582998647	1.90163970409969	1.74778943857756	-.0699320812987456	3.40119738166216	.811402494606483	-.889935775357776	-3.42731892962888	3	2
4	69	63	6.8	2	4	6	0	0	0	28.8234190279602	21.3865	115	12.1	99	3.40119738166216	.942341523962306	1.43013827254323	3.11867107411337	3.40119738166216	.842502171111866	.959134553382753	3.11306566331929	2	2
4	59	70	5.8	1	3	7	0	0	0	23.4924283396431	13.70398	153	9.9	98	3.36729582998647	3.55301195358613	3.1768710341337	4.98551048461583	3.40119738166216	3.3494294280409	-1.65372260437059	4.44245449865558	4	3
4	77	94	5.2	1	3	7	1	1	7.7	24.0943516394135	27.31143	137	13.5	98	3.3322045101752	-.34681571315053	.0219050486817507	1.96319255699476	3.40119738166216	-5.14308434979535	.187016968402126	-.199438544955182	3	3
4	69	74	6.9	1	4	7	1	1	0	25.0743900019837	13.86698	145	13	100	3.36729582998647	-1.27661703606552	1.36972830980376	3.72913786212942	3.40119738166216	-.0491593978869411	2.00775883379476	3.8796599796824	4	3
4	57	86	5.4	1	3	6	0	0	0	24.6913580246914	3.20339	203	15.3	96	3.40119738166216	1.88475696340379	1.87492395958641	2.69302039759853	3.40119738166216	-1.90423556874482	1.45733109991112	2.07790950753051	5	4
4	73	68	5.5	1	3	6	2	1	0	26.588717135685	12.75215	119	8.3	96	3.40119738166216	.617983362869922	.301201905579514	4.75842572614688	3.3322045101752	-3.06115499574151	.671833490661132	2.94246288507219	3	2
4	65	42	5.3	1	4	7	0	0	0	27.3033167761577	14.436175	123	11.7	98	3.3322045101752	4.42031799131721	1.91852528808063	3.79367294733346	3.3322045101752	3.5442577100506	6.64656017432786	5.50718161715232	3	2
4	60	73	5.3	1	3	6	0	0	90	27.9202126231577	20.85091	162	10.1	85	3.3322045101752	-.916246526619475	2.80178206663707	-3.02888193881918	3.3322045101752	.831465481741389	.702412358523866	-1.64955557457361	4	4
4	68	58	6.1	3	3	7	0	0	18	23.5970042064225	29.61076	78	13.6	100	3.40119738166216	.241067741609786	.794835940474576	2.92297702371251	3.40119738166216	-1.27396984797858	-.259629956529379	3.7177351009835	1	1
4	64	69	5.9	1	3	7	0	0	0	27.7634297520661	14.07188	124	16.5	99	3.29583686600433	1.62244026003415	.330269457908996	.871806828905607	3.25809653802148	-3.7528963651677	.12454962415967	.550144853276233	3	2
4	62	56	6.6	1	4	7	2	1	0	24.5064899945917	13.008415	110	9.7	100	3.40119738166216	1.37410353707385	1.35519453363902	-1.35670057562792	3.40119738166216	2.01324994209563	2.72141201631805	.290818966156224	2	2
4	76	96	5.6	2	3	7	0	0	10	26.9643444695006	17.9698	174	13.9	96	3.36729582998647	-2.50655550363991	-2.37238896306161	.915218469104145	3.29583686600433	-8.23408003055155	-18.504485596939	-4.68028035135694	5	4
4	67	89	5.2	1	3	6	0	0	1.5	26.1618342174321	23.47591	111	13.1	99	3.36729582998647	1.16754384829471	.139752812883521	2.07823733570063	3.40119738166216	-.243010873822443	3.05680448125527	2.05690066294435	2	2
4	70	66	5.7	1	4	7	1	1	0	25.2595155709343	23.529425	123	16.2	98	3.40119738166216	2.24978044577432	1.91555312680347	5.40987360048602	3.40119738166216	.794854866439	3.41316278193759	2.82940679495202	3	2
4	74	66	6.6	1	4	6	2	1	15	26.785496870967	26.56973	124	14.5	91	3.3322045101752	-.059176202923886	-.0768592231942774	.282368553998682	3.40119738166216	-.108859566653508	.865660314157944	-.705878812818932	3	2
4	43	92	5.6	4	2	4	2	1	0	39.1775572650061	15.9542	85	7	96	3.40119738166216	-.982598792416967	1.55727279355208	-1.35147406230183	3.29583686600433	2.8072442683662	.640831383233206	-.0804777490890842	1	1
4	43	67	5.4	1	3	6	0	0	0	25.5074928260176	22.51996	125	11.6	98	3.40119738166216	4.93574551641103	4.63502018201932	5.37917574016102	3.40119738166216	6.57033475361564	5.32704004121184	3.48217651666669	3	2
4	77	96	4.6	1	3	4	1	1	7.5	26.6122448979592	21.6306	168	13.8	91	3.29583686600433	-3.3101858505982	1.43013827254323	.221063939261971	3.25809653802148	-2.46806027414991	-2.19791400193601	-4.98288653873273	5	4
4	55	66	5.1	1	2	7	1	1	0	28.7273771904625	17.8699	167	9.8	100	3.29583686600433	3.79699827167199	2.07997438077662	5.93359878005643	3.40119738166216	-.50610983151218	5.08887793274084	4.47086029349019	5	4
4	59	57	6.3	1	2	7	0	0	0	24.0531963594323	14.63726	97	12.6	99	3.40119738166216	1.75643398920944	.775055144952175	2.82617100514756	3.29583686600433	.38966684897533	1.01059755857655	1.75882389331379	2	1
4	69	82	5.9	1	2	4	1	1	9.5	22.6940189315895	20.34546	144	12.3	96	3.40119738166216	.744374071932128	-1.34973874541209	1.75761015511038	3.36729582998647	-1.59531896670109	.260812959811795	-1.11885011286628	4	3
4	43	66	5.7	3	2	2	0	0	0	31.1049394961317	9.69098	184	8.9	83	3.3322045101752	-.177170945918757	1.94986769849061	-1.29396841504544	3.40119738166216	.0144357824321286	1.00401529143579	-.445059883737076	5	4
4	78	79	6.7	1	2	3	2	1	10.5	26.0845208501103	12.16372	125	8	98	3.36729582998647	-1.39427251750451	-1.4821202857786	.560709618303746	3.40119738166216	-2.75660660690986	-3.7021248182407	-2.00940042397303	3	2
4	49	80	5.1	1	2	5	0	0	6.75	21.9004165840111	17.0949	137	10.3	94	3.36729582998647	3.75995627463472	-.844543095629442	8.78897925379565	3.40119738166216	.820736074519784	4.27185797856698	6.0247968514808	3	3
4	69	88	5.9	1	3	6	1	1	10	23.291229956105	22.169545	93	11.3	99	3.36729582998647	1.0064694095222	.760521368787434	3.74040113635	3.36729582998647	-4.39534150088935	2.40294275353247	2.07442361463591	1	1
4	74	82	7.2	1	3	6	0	0	9	25.2162533116282	19.400405	88	15.6	94	3.3322045101752	-2.05752271176329	-.406072004116186	-1.29653618741708	3.3322045101752	-.303814399524905	-2.72098898959596	-.445059883737076	1	1
4	61	95	6.7	1	2	4	2	1	30	25.391787343781	14.021825	152	11.5	66	3.17805383034795	-3.34122464269811	.0271520680394105	-2.91358079277657	3.36729582998647	-2.17284546523157	-2.19791400193601	-2.71522644785911	4	3
4	50	80	5.6	4	3	6	0	0	0	25.7469443186962	12.51634	135	17.8	89	3.36729582998647	2.90630687114144	2.58517003055927	-.848097450707323	3.40119738166216	5.87235874104162	1.26252470042373	1.81407327802095	3	3
4	76	62	7.7	1	1	2	2	1	20.4	30.8182690699046	14.89372	85	24.7	88	3.36729582998647	-.0157683414924054	-.377004451786704	-2.08816140426232	3.29583686600433	-2.45715013564112	-1.64479368020389	-6.03407428895178	1	1
4	63	54	5.7	1	3	6	2	1	42	29.8445529700916	19.2294	174	11.6	90	3.36729582998647	1.37030443675846	3.50905597633277	3.7503326769804	3.40119738166216	3.49024921136822	-.0073069159203985	1.21951785983213	5	4
4	67	64	5.8	1	3	4	2	1	46	25.2326743723372	17.67308	115	13.9	36	3.3322045101752	-.9022993314104	.546881493986795	-.922510721225765	3.29583686600433	-.413661057208539	-.984779454542052	-.250872375871114	2	2
4	72	69	6.4	1	2	1	0	0	12.5	26.3544766753917	37.28676	79	10.1	70	3.29583686600433	-10.8091923669378	-5.64817487399249	-6.31961141100384	3.36729582998647	-7.26265530565127	-12.7876483396527	-3.55456691289788	1	1
4	72	57	6.6	1	1	1	2	1	8	25.0552896055542	17.22646	171	24.1	56	3.25809653802148	-7.00746529067373	-5.2503329496963	-9.21104483929101	3.13549421592915	-4.51167590344419	-12.7876483396527	-5.06957068153056	5	4
4	61	86	5.2	1	4	7	2	1	0	26.6518195343233	10.43507	245	14.6	100	3.36729582998647	-1.58743454250798	1.13858249756123	-.691256034103583	3.3322045101752	-.28375141239	-3.00801745634816	-4.98288653873273	5	4
4	70	80	6.9	1	3	6	1	1	50	27.2910083309394	9.65284	155	14.2	90	3.29583686600433	-.167283813604338	-.0425446515071355	-1.68913304610359	3.40119738166216	-1.51657198552284	-3.7021248182407	-2.2914223984761	4	3
4	76	75	6.2	1	2	6	2	1	28	25.3069320474676	29.31527	191	11.9	73	3.25809653802148	-6.46697556982887	-2.95480320982896	-5.47286583784894	3.3322045101752	-3.28661235162917	-5.1019396999756	-5.95424426142261	5	4
4	57	81	5.4	1	3	7	1	1	3.9	27.4619651782282	34.79973	108	10.9	97	3.40119738166216	4.11660888603586	4.62048640585458	.826355052760723	3.40119738166216	4.72604217040485	3.63475837530937	1.61979378636403	2	2
4	72	63	6.4	1	3	6	1	1	0	25.3728208359588	21.59967	94	10.6	97	3.3322045101752	.654549843147814	3.3934830702115	3.58936088697401	3.36729582998647	2.74346835675995	-1.19836860006457	-.707826684634641	1	1
4	61	70	5.3	1	4	7	2	1	16.5	26.9911886323157	18.43244	90	15.9	94	3.3322045101752	1.51312087224716	1.12404872139648	2.76898796096593	3.3322045101752	-2.35536778142418	1.00401529143579	4.52590645340563	1	1
4	54	53	5.1	1	2	3	0	0	22.5	26.0275824770146	11.5251	198	9.9	78	3.36729582998647	-.35973608704116	2.78724829047232	-2.14239456727802	3.17805383034795	5.42262235567056	.640831383233206	2.41885583327595	5	4
4	75	86	6.2	1	2	3	2	1	50	24.3827160493827	14.15114	225	21.9	95	3.3322045101752	.0361517491086615	2.33949044215199	.833231500851584	3.3322045101752	1.56224428027797	-5.18617288521569	-3.75972459882334	5	4
4	71	61	5.1	1	2	4	0	0	15.4	21.7592592592593	15.80664	121	10.9	99	3.25809653802148	1.85361300410366	1.41560449637849	3.52020157687934	3.36729582998647	.640333289986286	1.51075760382085	.0386128459417694	3	2
4	66	81	7.1	1	4	6	1	1	0	29.371875225706	33.79574	116	11.1	97	3.25809653802148	.14868955325145	.517813941657313	-1.27578402651659	3.3322045101752	-2.19138607419647	-1.86962229111719	-1.49216269172456	2	2
4	67	71	5.4	1	1	1	0	0	2	29.2397660818713	8.18132	69	21.1	70	3.29583686600433	-4.86716550644605	-.275965321830175	-.441987389268139	3.29583686600433	-1.80384904183618	-2.19791400193601	-1.32588009446409	1	1
4	75	58	5.3	1	3	4	2	1	0	22.8930740819877	19.33116	130	10.1	74	3.29583686600433	-6.43375940087899	-3.93385209898427	-6.38040222422449	3.3322045101752	-3.28661235162917	-9.14835410475459	-5.06957068153056	3	3
4	78	62	6.1	1	3	6	1	1	2.25	22.0327406526098	27.00793	119	13.3	98	3.36729582998647	-1.80526927622567	.546881493986795	2.5574889859524	3.25809653802148	-1.29077057786945	2.57991261581521	-.199438544955182	3	2
4	71	80	5.1	1	3	6	2	1	52.5	28.8337924701561	1.1	142	17	98	3.3322045101752	-.986595936539636	-1.67263693080407	.919883095201616	3.36729582998647	-10.9694912096975	-3.32695959819056	-7.72054142009551	4	3
4	69	57	6.9	1	4	7	2	1	0	34.8065192610576	20.80396	96	12.5	97	3.36729582998647	.297372654959619	.708330586682788	1.86050757856747	3.40119738166216	-.108859566653508	.207626689810053	1.24665567281103	1	1
4	56	69	6.8	1	4	5	0	0	0	26.1212234940889	4.10943	305	6.6	94	3.36729582998647	-1.41066545873075	-.261431545665434	-1.33842243057622	3.29583686600433	-5.41029841897379	-2.23284516888935	-5.86746803888908	5	4
4	55	50	5.4	1	2	5	0	0	0	26.0409675427528	13.506	93	10.9	93	3.29583686600433	2.74617265350003	.703083567325128	1.69916477684164	3.40119738166216	4.20846894236433	3.53965259524553	2.57700288377555	1	1
4	62	52	6.5	4	3	6	2	1	15.6	30.8248299319728	22.5148	160	17.5	80	3.36729582998647	-2.52616863434761	-6.08139894614809	-2.88662706893898	3.36729582998647	-4.51167590344419	-.939121401499309	-5.53276904493989	4	4
4	52	65	5.7	1	3	4	1	1	51	29.077259600452	5.74508	120	12	94	3.36729582998647	1.45562587108899	1.92080014616113	2.37720840279842	3.40119738166216	5.02562519253528	3.03591730688809	1.11269358726468	3	2
4	70	67	5.2	1	2	3	0	0	8.25	26.6231605262944	17.76468	184	12.7	88	3.29583686600433	1.5768293482202	-4.22540787396627	1.69519165830635	3.25809653802148	-8.65132091210892	-4.23015920946629	1.53925669180297	5	4
4	72	76	5.3	1	3	6	1	1	0	21.8647259727409	17.58164	87	21.1	96	3.36729582998647	2.73040903229508	1.90399151191589	1.01184003494901	3.36729582998647	-2.59585038730933	4.56456529347312	.628386801096795	1	1
4	56	59	7.8	1	1	2	0	0	8	32.3265306122449	16.26104	95	18.9	76	3.36729582998647	.733367460683674	.823903492804058	.0139950310243247	3.3322045101752	.887177089880947	-.466557114410571	.308890033817929	1	1
4	70	72	5.2	1	3	3	1	1	55	20.1638311279143	21.84104	131	11.8	93	3.17805383034795	.8753345595312	-2.70912362142168	-2.59451949582289	3.25809653802148	-2.26092602632312	.989695587972487	-3.08595858875495	3	3
4	52	62	5.8	1	3	6	0	0	14	29.4970248690434	24.11353	134	9.5	94	3.25809653802148	-2.9508627216006	-1.07796376595248	-.089359477562956	3.40119738166216	-2.28706033612729	-.649785438995346	-.510826368280365	3	3
4	73	59	5.4	1	3	6	1	1	41.25	27.3224043715847	28.27891	129	16.9	94	3.3322045101752	-1.02453909308802	.414499953620283	5.34735640004693	3.3322045101752	.342019544302464	-1.25875934318577	1.38322377460056	3	3
4	60	80	5.4	1	4	7	0	0	0	20.5289216278227	24.07836	131	8.9	96	3.3322045101752	-1.31402005988559	.501005307412071	1.57304571447229	3.40119738166216	-4.39534150088935	-2.73980895468235	.381826247951761	3	3
4	58	74	8.4	1	2	4	2	1	0	26.4158918005072	7.62402	158	15.5	78	3.3322045101752	-.901297824181382	-2.54837183192235	.356609645198185	3.3322045101752	-.523254613168784	-1.62667863935357	-.848628041415578	4	4
4	64	67	6.3	1	1	2	0	0	0	23.1833910034602	14.59897	237	11.1	41	3.17805383034795	-11.4068470150683	-5.44609661407943	-10.0876865552236	3.3322045101752	-9.1980008358574	-5.1019396999756	-5.06957068153056	5	4
4	59	61	7.7	1	2	2	2	1	45	41.2084283563296	7.49914	96	11.6	74	3.25809653802148	.72359453483146	.924942622760586	1.26290715195933	3.36729582998647	2.57580537105411	2.36755603751549	-.737946325073328	1	1
4	58	48	5.7	1	3	4	0	0	60	27.3695484024514	20.69127	93	9.9	78	3.3322045101752	-1.16213105140624	.0968487875859566	-.255018007958608	3.36729582998647	-2.21315217078856	-1.61829642394041	.921911935292456	1	1
4	66	57	5	1	3	7	0	0	10.8	25.9281278900779	34.84742	80	10.6	94	3.3322045101752	1.23720718806359	1.02598175271712	-.571510850879874	3.36729582998647	1.83848464722084	-.326672503777258	-2.16904360556794	1	1
4	68	75	6.1	1	4	7	0	0	131.25	19.2301822288697	11.98608	84	11.9	98	3.29583686600433	-2.47429383853141	-2.11742261784725	-5.8206261629352	3.25809653802148	-.303814399524905	-2.58023199139269	-7.09019177978681	1	1
4	58	55	6.2	1	1	2	0	0	25.2	24.2039067778363	23.86408	143	12.6	84	3.36729582998647	2.48748232072792	.431308587865525	2.76298670610623	3.40119738166216	.192173463210713	3.12661430503018	3.40103047808145	4	3
4	55	78	6.6	1	2	4	1	1	43.75	23.7011063221889	16.37991	105	10.8	90	3.3322045101752	.636734571423126	.628139828420923	3.27176255651056	3.40119738166216	1.1621481803772	1.62182919702874	4.43444335857027	2	2
4	53	49	5.4	1	1	2	1	1	78	27.8986639155484	24.4542	119	10.4	54	3.29583686600433	.913995157748542	-.904953058368907	.630537094795991	3.36729582998647	.0715432178799902	.861443548723239	2.07790950753051	3	2
4	57	66	5	1	3	7	0	0	0	22.6940189315895	8.55079	102	15.6	46	3.29583686600433	3.83796985031428	1.15311627372597	2.84050604581538	3.40119738166216	3.75576017108948	1.96864375831177	-2.07730745660371	2	2
4	75	67	7.8	1	1	2	0	0	53.75	26.7036235803137	11.4822	85	10.1	96	3.2188758248682	-.25118773691873	-.870638486681765	-.40466720546102	3.40119738166216	-1.02330340696762	-.106841381708724	-.275678972203347	1	1
4	57	73	5.7	3	2	2	1	1	0	27.7176852352623	24.4524	109	7.7	64	3.2188758248682	-5.55896174339994	-3.17772984143668	-1.18051059483125	3.29583686600433	-3.28661235162917	-2.72098898959596	-1.98596724292395	2	2
4	63	71	5.8	1	1	4	0	0	5	33.2085496920662	26.89926	176	13.4	46	3.25809653802148	-1.47570056123001	-3.67029630015948	-3.86738333098636	3.3322045101752	-6.54855068614387	-5.76955546901333	-5.12996652972332	5	4
4	57	75	5.4	1	3	6	1	1	45	23.1481481481481	23.157065	121	15.1	94	3.3322045101752	2.66445086199501	.330269457908996	-.207784791322449	3.29583686600433	-1.90423556874482	2.28913084989877	2.6690009640839	3	2
4	73	64	5.4	1	2	4	1	1	13	24.981738495252	28.16942	140	16.7	68	3.13549421592915	-7.16940466267233	-10.3653012985637	-4.88646450545611	3.13549421592915	-4.51167590344419	-12.6654497434365	-2.90626999599783	4	3
4	67	55	5.9	1	1	2	0	0	34.5	29.2205420410549	7.78853	148	13.8	58	3.09104245335832	-1.51397964946325	-1.92690597282178	.287783375780231	3.36729582998647	-5.72430693858043	-.70265224943215	3.65334034085997	4	3
4	73	67	7.4	1	2	3	1	1	21.75	23.9614175391472	12.17934	147	22.6	100	3.29583686600433	-1.67689782043821	-1.46531165153336	-.371327278530123	3.36729582998647	-.303814399524905	.573825827641418	1.69760973708837	4	3
4	71	73	5.1	1	2	5	2	1	12.5	27.2211720226843	15.33205	175	8.2	98	3.3322045101752	-2.82656043249269	1.47076743976029	-.202941204388266	3.40119738166216	1.02005912060327	.187016968402126	.989926334835221	5	4
4	57	68	5.4	1	2	5	0	0	0	25.2234318865082	12.52712	148	8.3	96	3.36729582998647	.292474710768914	-.743503965672914	-.675450701168483	3.40119738166216	1.13639352315811	5.83419893309097	3.33004124235926	4	3
4	76	72	5.8	1	2	4	0	0	8.75	20.9041950113379	20.55696	76	13.1	90	3.17805383034795	-4.3970662412887	.137477954803021	-2.37849234710973	3.36729582998647	-.106013731611415	-3.64508952078933	-1.32588009446409	1	1
4	69	66	5.7	1	2	3	1	1	25	30.1162131519274	25.45396	158	12.1	94	3.2188758248682	-3.06559516713739	-.914239815175989	-3.40855386128399	3.2188758248682	3.29117926700812	-1.85016136798826	-1.32588009446409	4	4
4	58	66	5.1	1	2	2	2	1	78.75	24.5089457652043	22.68022	142	14.6	84	3.36729582998647	-.239234311931205	.185628999458245	.83306866915139	3.36729582998647	.887177089880947	1.60140290668623	-5.33471036586375	4	3
4	60	62	5.8	1	1	2	0	0	0	20.7786923954345	24.38626	165	14.5	90	3.29583686600433	-.675230531337841	-1.58088455765462	1.3296557571136	3.2188758248682	-2.19138607419647	-.567317845180316	-1.04864873482691	5	4
4	64	67	6.4	1	1	4	0	0	0	29.2280030541621	16.41122	99	12.4	62	3.25809653802148	-3.39550264118307	-.81547554329996	-1.18468052348448	3.29583686600433	1.07406761928565	-.939121401499309	-2.12799608597458	2	1
4	67	61	5.6	1	1	1	1	1	36.75	29.0465702703565	9.9307	143	13.4	88	3.3322045101752	-1.88646507726104	.159533608405922	-3.07939190470659	3.40119738166216	-1.01270055060771	-3.65330587939782	-2.90626999599783	4	3
4	63	64	6.6	1	1	2	1	1	4	25.5102040816327	29.70181	89	14.7	77	3.17805383034795	-5.45053905508484	-4.02035745277605	-3.60740386659075	3.29583686600433	-8.65132091210892	-5.76955546901333	-1.32588009446409	1	1
4	42	52	5.4	1	1	2	0	0	0	28.0862603305785	11.99986	294	8.1	40	3.29583686600433	-1.76187527353849	-.165639435066565	-3.38053398331573	3.17805383034795	-1.74487517645259	-2.63037606566443	-2.5551625149807	5	4
4	62	56	5.7	1	3	5	0	0	0	24.5434623813002	34.31727	95	10.2	99	3.36729582998647	1.56878218286542	.402241035536043	5.8874972093785	3.36729582998647	1.58527965331666	2.9788126557192	5.13949769672238	1	1
4	51	57	6.3	1	4	3	0	0	1.2	25.4927222389737	9.5273	157	9	83	3.36729582998647	2.77212655350399	2.5247600678198	.912933306922854	3.36729582998647	2.44685772053331	2.55115837914584	-1.2062998629484	4	4
4	69	103	5.7	1	3	4	1	1	0	21.1463199091024	19.58616	129	13.4	94	3.3322045101752	-.558075661756168	1.29478457089956	.0470042959433561	3.36729582998647	-2.35536778142418	-2.99038684876716	-1.65554040076102	3	3
4	70	68	5.7	1	3	4	0	0	22.4	23.6734693877551	31.51323	140	17.9	66	3.2188758248682	-4.81496293970414	-1.74864824588054	-4.01870605366309	3.29583686600433	-.309632620470785	-6.22286693221486	-5.18099441821217	4	3
4	64	57	5.2	1	3	6	0	0	2	22.2317478077026	3.0643	90	18.7	98	3.40119738166216	.212795171078563	1.31456536642196	5.22810632354265	3.40119738166216	2.20184358095752	.754531690712319	4.52590645340563	1	1
4	63	66	5.1	1	2	4	1	1	25	25.579483261218	19.56166	92	12.7	96	3.3322045101752	2.50237151019375	2.61126542161159	2.37951078409944	3.36729582998647	3.3494294280409	3.49724236441741	4.43138327475491	1	1
4	67	54	7.5	1	3	6	2	1	80	28.0276816608997	13.43137	164	10.8	96	3.40119738166216	2.83219437616923	-1.23416583929082	5.00984160369525	3.36729582998647	1.06346476292574	2.64758675244605	3.00931084959393	5	4
4	63	81	6.9	1	2	4	2	1	13	25.5788589945782	15.98436	153	13.5	82	3.29583686600433	.395415365133996	-2.15173718953439	.22278964437877	3.3322045101752	-5.14308434979535	.573825827641418	-3.32061813515526	4	3
4	66	82	4.9	1	2	3	2	1	42	26.7177877067987	9.59742	100	14	94	3.36729582998647	.258208039085229	-.56227407745452	.24581294555605	3.40119738166216	-1.70503907352303	-.106841381708724	.939960752555624	2	1
4	63	70	4.7	1	3	6	1	1	15	26.5950001399737	25.2612	166	23.7	91	3.40119738166216	-3.0306031879458	-.0362300559772136	-3.12405882508887	3.3322045101752	-3.3898447135799	-2.88880338679149	-3.28326269125929	5	4
4	50	63	6.3	1	4	7	0	0	55	27.3030783159801	15.76465	142	9.5	91	3.29583686600433	.693935824801768	-1.50891298002758	2.61540371801674	3.40119738166216	.587847169473902	1.62182919702874	3.7177351009835	4	3
4	50	65	5.6	1	3	1	2	1	52.5	29.0053022920328	25.23472	257	14.3	78	3.29583686600433	-3.93591853106033	-1.4821202857786	-.391103844607567	3.36729582998647	-.820118351118818	1.15792942686602	-.244599265273046	5	4
4	78	79	5.6	1	3	4	1	1	26	25.9431412820236	10.0591	104	15.4	69	3.25809653802148	-4.80654496553916	-4.95770959854203	-5.57800865244198	3.25809653802148	-4.51167590344419	-2.76816873784146	-5.95424426142261	2	2
4	71	84	5.8	1	2	4	2	1	22.4	28.8761337868481	3.44424	192	13.5	80	3.25809653802148	-2.09946301243435	.575949046316277	-4.90090448511196	3.3322045101752	-.767126027159658	-2.99766228094321	-5.72660505659479	5	4
4	51	86	5.7	1	3	2	1	1	43.75	28.3675236644868	15.6073	188	9	58	3.25809653802148	-.131199083250713	.0271520680394105	-3.7682179924546	3.3322045101752	.666341048928765	1.87626860843893	-2.36969152336855	5	4
4	56	59	5.4	1	3	6	1	1	4	26.5758905909403	18.7032	188	13.5	94	3.3322045101752	4.27907287010657	3.09036568034191	-1.56572777796154	3.40119738166216	1.38044566843617	4.64907823803358	-2.85800421274757	5	4
4	54	59	6.3	1	2	3	0	0	1.6	23.9733812800959	9.47209	193	10.9	91	3.40119738166216	2.62418867547629	1.43942502935031	.364826850172238	3.36729582998647	4.05534319321992	.668520927451224	-4.56008691935318	5	4
4	59	67	6	1	1	1	0	0	0	25.0367569838269	18.589	149	12.1	55	3.2188758248682	-1.95641102826375	-2.00184971172598	-1.63429529998428	3.3322045101752	-3.21890205982139	-3.64585255244835	-3.27113141377336	4	3
4	50	96	5.7	1	1	1	2	1	26.25	23.1677433726888	9.1672	97	20.2	82	3.36729582998647	.53234145298786	-.45719521004857	-.493068999278103	3.3322045101752	.321775825880379	.467480489570528	-3.82728937914732	2	1
4	42	67	4.7	1	3	7	0	0	18	26.1713444997737	15.22764	236	13.2	99	3.40119738166216	2.91394289544625	5.11114827947248	3.44428939111051	3.36729582998647	7.27497924234805	4.37248697354802	5.34104109749017	5	4
4	44	71	5.2	1	3	7	0	0	0	22.0566438140231	16.00534	143	12	100	3.36729582998647	4.94410833783503	3.1768710341337	4.51172151957825	3.40119738166216	3.13780041614032	7.1137077667052	7.24702009052465	4	3
4	44	55	5.7	1	1	5	1	1	3	22.1866666666667	29.1652	130	13.7	88	3.36729582998647	-2.26779061636789	2.32268180790675	.404827259064099	3.36729582998647	1.75694601142598	1.48027810124918	.74613819053723	3	3
4	41	65	5.7	1	3	4	0	0	0	30.0662372943439	6.24778	109	13.2	88	3.36729582998647	1.00395128150507	.477184774440249	-.195874562448993	3.36729582998647	.454965138751577	1.30318438033125	-2.81824772286778	2	2
4	49	77	5	1	3	6	0	0	8.7	27.7676721929779	21.53984	174	10.5	100	3.36729582998647	3.58614805043375	2.23845131219546	3.03923640856883	3.40119738166216	1.81265761956554	3.07896596200247	.500995007265939	5	4
4	58	83	5.3	1	2	1	2	1	70	31.3145661157025	13.3257	72	14.8	87	3.29583686600433	3.12239274138091	.344803234073737	-2.27418678954894	3.36729582998647	-4.71821299778186	.614671244975485	-3.71708146590702	1	1
4	65	66	5.5	1	3	3	1	1	20	31.161373901474	15.98456	149	10.4	92	3.36729582998647	-.139650026322379	-1.38108115582207	1.56670247963956	3.25809653802148	.342019544302464	-.18173215288714	-.606920047789164	4	3
4	67	76	5.9	1	2	3	0	0	47.7	24.5654642326841	17.05581	145	17	100	3.40119738166216	2.78897310319991	.122944178638279	6.05921554586616	3.3322045101752	-.820118351118818	1.58637828742307	6.36167529031224	4	3
4	73	72	6.8	1	1	2	1	1	36	29.0687961508904	28.06766	107	12.8	67	3.29583686600433	-2.89861587902828	-.0709149006399585	-3.58914294065877	3.40119738166216	.788493672429485	-3.64508952078933	-5.53276904493989	2	2
4	73	79	5.7	1	3	7	0	0	22.5	24.8445105462412	22.2849	87	9.7	97	3.40119738166216	-1.10819209548569	-1.26026123034314	.560439280561786	3.3322045101752	-5.53245104247451	-9.54692131092743	-5.33471036586375	1	1
4	73	86	10.5	1	3	3	2	1	22.5	29.7527444341849	19.37624	119	12.7	100	3.40119738166216	.155187312617878	-1.47162624706328	-2.25657831015321	3.29583686600433	-2.75660660690986	-3.09833024549382	-3.13946676276915	3	2
4	73	62	5.1	1	3	6	2	1	0	24.451968126945	12.1246	66	10.7	97	3.3322045101752	-2.11594861127618	2.05090682844714	2.03254682017306	3.25809653802148	1.83848464722084	-5.18617288521569	-8.25570430965918	1	1
4	73	66	7.1	1	3	6	1	1	30	22.0850186120717	14.720655	81	13.9	100	3.36729582998647	-2.76275907991257	1.64675030862103	2.58683565039863	3.40119738166216	1.43075807686395	.187016968402126	1.11269358726468	1	1
4	48	75	5.7	1	3	7	0	0	4.55	26.1627698035636	18.45133	192	11.4	99	3.40119738166216	5.93822250209802	3.62462888245404	2.97106501724487	3.40119738166216	2.68242654111057	5.7478147086271	4.36398157470672	5	4
4	74	60	6.4	1	3	6	1	1	33	26.5337588296461	17.32768	193	11.1	96	3.29583686600433	-1.93757024909526	-1.21963206312607	2.62263557127381	3.36729582998647	-2.81061510559224	-3.00801745634816	2.57700288377555	5	4
4	71	70	6	1	1	2	2	1	27	21.7596409659241	11.02427	134	27.3	63	3.29583686600433	-8.93729909120448	-4.58893522657532	-5.1487365942588	2.99573227355399	-10.4353703534895	-5.1019396999756	-5.95424426142261	3	3
4	47	79	5.7	1	3	6	0	0	0	20.9572742022715	27.46658	216	9.4	82	3.40119738166216	-.618727574180722	4.8080308896029	2.85826494801417	3.36729582998647	4.95931072803581	-.267771938034539	4.98563990717122	5	4
4	40	65	5.9	4	3	5	0	0	1.05	22.6941947248679	8.42566	102	6.9	94	3.3322045101752	1.40303080623868	2.55610247822979	4.13939614625248	3.40119738166216	2.96176584481892	2.7855850511077	2.84728293371805	2	2
4	73	68	6.1	1	3	6	2	1	0	30.2188577882238	21.3866	131	23	86	3.29583686600433	-4.42057098947577	-1.2457274541784	-2.17660616633998	3.29583686600433	.108153833182379	-4.47629490044529	-5.53276904493989	3	3
4	62	72	5.7	1	4	7	0	0	7.5	24.266658526907	27.68361	115	11.8	100	3.25809653802148	.731081575356668	2.91438281148118	.708646995704254	3.40119738166216	1.75834183873428	.807165847564089	4.0236619950306	2	2
4	65	64	5.7	1	1	2	2	1	0	26.5468696915582	20.7679	123	23	52	3.29583686600433	-2.9105912123055	-1.517502433638	-.938832457574458	3.3322045101752	-1.51657198552284	-5.1431383959417	-2.2914223984761	3	2
4	61	80	6.8	1	2	4	0	0	0	31.5268347550513	8.34584	90	11.7	60	3.3322045101752	-3.06391364718533	-1.14241346614137	-2.19145815563343	3.04452243772342	-2.99793946800752	-5.76955546901333	-5.30063833984823	1	1
4	51	61	5	1	3	7	0	0	.8	20.7756232686981	23.77366	204	13.7	100	3.40119738166216	4.35624515869035	2.51022629165506	5.4028609723829	3.40119738166216	1.19622024278637	.482965765463195	3.48217651666669	5	4
4	74	75	6.2	1	3	7	2	1	27	21.0771952275208	13.54232	85	15.5	90	3.3322045101752	-1.28541642040666	-1.42171032303913	2.00266442691425	3.3322045101752	-4.75712387603055	-7.86210113463898	.871095156279742	1	1
4	60	84	6	3	4	6	0	0	0	27.994736989446	25.78696	113	16	99	3.2188758248682	-2.20531287924238	.385432401290801	.132477692724803	3.29583686600433	.0916603854403812	-.821752963879705	-1.33150054906864	2	2
4	55	63	5.7	1	3	6	2	1	10	27.0219553387127	20.37014	101	12.6	76	3.17805383034795	1.57876537859516	1.28322295601198	-1.49491683514527	3.40119738166216	2.28852831474076	1.8443801930584	1.31291868917478	2	1
4	51	85	5.6	4	3	6	0	0	50.4	32.1799307958478	10.64841	138	10	93	3.3322045101752	1.28008306612008	1.19899246030069	2.39070268847453	3.36729582998647	.811402494606483	-.872492899989214	3.07343344899266	4	3
4	60	78	6.9	1	3	3	1	1	68	31.1345807515033	19.33828	78	12.7	84	3.29583686600433	-1.97247134379693	-1.42171032303913	-6.62885999133004	3.36729582998647	-2.04784700668875	-4.10907336516261	-5.72660505659479	1	1
4	41	72	5.7	1	3	7	0	0	1.8	25.3422004132231	20.97898	103	9.9	92	3.3322045101752	8.66545402932474	4.93813757188891	4.78876452287511	3.40119738166216	5.95110572221987	6.35126994118717	6.99182085376565	2	2
4	80	96	5.4	1	1	4	2	1	26.4	22.662708672476	23.81026	141	13.9	90	3.36729582998647	1.02160328673987	-.391538227951445	4.47659140124864	3.29583686600433	-2.99793946800752	-1.64479368020389	3.07343344899266	4	3
4	48	75	4.7	1	4	7	1	1	0	17.2913594059909	19.6649	107	10.7	94	3.36729582998647	3.36606503607161	2.32268180790675	1.15732753307508	3.40119738166216	3.89955234032059	3.80699261379553	4.48484955878554	2	2
4	49	56	5.2	1	4	7	0	0	0	25.9043101026809	19.35126	141	13.8	92	3.36729582998647	.875950020808187	4.63502018201932	-.457499014938036	3.40119738166216	6.12726684440297	-.778993445181499	-.297240249990649	4	3
4	44	83	5	1	3	6	0	0	37.5	21.1616002745289	12.2802	222	12.9	90	3.40119738166216	2.70577088190677	.382460240013642	4.18500985155047	3.40119738166216	1.03236508642036	-.0073069159203985	-1.13549469075285	5	4
4	48	65	5.6	4	3	6	0	0	34	23.000237189946	13.9762	109	9.9	93	3.29583686600433	3.1201068560539	.939476398925328	-.865927995137187	3.36729582998647	3.30462795841012	1.94551923358453	2.00549330371321	2	2
4	49	81	5.3	1	4	7	1	1	40	23.9868703446535	11.3911	205	16.2	100	3.40119738166216	2.93290901762265	3.58102755395981	1.6723905590528	3.40119738166216	3.92271426422098	-2.88392712177315	.723733811391757	5	4
4	56	52	5.3	1	4	7	0	0	5.5	23.8894628099174	26.89754	177	7.9	89	3.3322045101752	1.2205269512142	1.13858249756123	3.09676326756992	3.36729582998647	3.85614669799812	-.703862926502502	1.83074207496832	5	4
4	64	76	7.2	1	2	2	0	0	0	32.2621298046629	17.23096	119	16.3	89	3.29583686600433	-3.23580810874413	-1.58719915318455	-3.9011150721062	3.29583686600433	-10.9694912096975	-6.66227048389274	-2.90626999599783	3	2
4	78	80	7.9	1	3	6	0	0	0	27.1267361111111	10.95571	218	20.6	90	3.3322045101752	-.10341348482399	-2.37991084049977	-.133629722034424	3.13549421592915	-5.70054786119092	-6.30174083399192	-1.11885011286628	5	4
4	74	57	6.1	1	2	6	2	1	22.5	26.5731292517007	5.94061	94	12.5	94	3.3322045101752	.41928247785774	1.80522724003986	3.14451701574063	3.3322045101752	1.58527965331666	-.267771938034539	2.37489106974724	1	1
4	52	76	5.1	1	4	6	1	1	22.5	22.4220240702656	25.90902	133	11.6	90	3.3322045101752	4.51101665184064	-.601835668499321	2.1672372044419	3.29583686600433	1.29999557780074	1.82296078616313	3.54489340902005	3	3
4	49	61	5.8	1	2	4	0	0	14.5	31.0752486395196	8.6623	77	13.3	84	3.3322045101752	3.80978675059041	3.26337638792549	2.28695114664138	3.40119738166216	3.41574389254037	5.82870301272263	1.20976058238051	1	1
4	65	63	10.6	1	1	2	2	1	6.75	27.3099681383705	6.59056	110	9.8	68	3.29583686600433	-5.47306872889471	-2.36310220625453	-4.21396931423941	3.3322045101752	-10.9694912096975	-2.76816873784146	-7.09019177978681	2	2
4	62	86	5.8	1	1	2	2	1	14	25.4325259515571	34.52926	74	11.1	61	3.25809653802148	-5.22839293485784	.592757680561518	-4.71978219247905	3.3322045101752	-1.74487517645259	-6.22286693221486	-5.72660505659479	1	1
4	46	73	4.8	4	3	6	0	0	28	19.1989603024575	10.61386	148	9.2	96	3.36729582998647	7.26993826400116	-.163364576986065	.320042172629597	3.36729582998647	-.791864509655527	3.12516873744907	-2.38664068486452	4	3
4	46	82	5.4	1	4	7	1	1	0	30.2469135802469	23.39974	166	13.1	92	3.36729582998647	3.03826567916129	.128191197995939	-.964416478172773	3.40119738166216	-.867639104929991	-1.65372260437059	-1.44667287227066	5	4
4	59	74	5.3	1	2	2	2	1	0	26.1455189077636	13.07135	106	12.9	80	3.3322045101752	-1.28917305330233	.910408846595845	-.493068999278103	3.40119738166216	.202902870432318	-.565376708279563	-1.0477298654359	2	2
4	44	60	5	1	2	6	0	0	0	29.7490305003453	22.36183	153	9	93	3.3322045101752	2.45183128267143	-.174926191873647	2.29918479618722	3.40119738166216	-1.90423556874482	5.3784541291528	1.72778458602476	4	3
4	56	106	6	1	3	7	0	0	0	33.7676336569288	5.54508	121	23.3	96	3.29583686600433	.0952198376705419	1.49983499208978	-2.91694479081211	3.40119738166216	.19059690461523	-.784044000000842	-5.12996652972332	3	2
4	48	81	6.9	1	2	2	0	0	0	29.8279789788015	17.51607	109	14.7	75	3.3322045101752	-.368234033500463	-1.34449172605443	3.76257059153681	3.36729582998647	1.328975722647	1.97551622099134	4.43444335857027	2	2
4	56	78	6.9	1	1	4	2	1	30.75	27.5195431755833	17.30398	124	16.5	77	3.3322045101752	.53234145298786	1.29775673217672	-.463439997027113	3.40119738166216	2.35623860654854	1.28191124644933	-.132078734890567	3	2
4	47	72	5.1	1	3	6	0	0	0	22.662708672476	14.36542	123	9.4	96	3.40119738166216	3.23207308002199	2.16123271521075	1.82684999523315	3.40119738166216	.96295168515541	.842366826154531	1.45912001605739	3	2
4	71	100	6.8	1	3	7	2	1	27.5	23.9394809920521	11.5513	81	15	92	3.3322045101752	2.43739570167527	.49171855060499	1.29733736959524	3.40119738166216	-.106013731611415	-3.65330587939782	-.606920047789164	1	1
4	59	83	6	4	3	7	0	0	30.75	21.5619092627599	18.6748	172	14.6	92	3.40119738166216	8.9807741112295	.058494478449393	3.41130811806033	3.36729582998647	1.21785978851676	4.31961481971398	3.96930205001858	5	4
4	60	59	5.8	1	2	2	1	1	39	28.8903690744649	15.13133	112	12	54	3.29583686600433	-7.20862737783639	-.206268602283629	-3.16873599658975	3.3322045101752	-1.28330342789188	-4.47629490044529	-5.69901855297881	2	2
4	60	73	6.8	1	1	1	2	1	13.5	32.3354632313104	13.77316	231	8.5	62	3.3322045101752	-1.97980429754584	.315735681744255	1.11862266963697	3.13549421592915	.50248589256275	-2.54889364181325	-.757786446836821	5	4
4	58	62	5.6	1	2	4	0	0	15	27.9309660781591	14.70616	112	9.9	68	3.25809653802148	-2.3654141359469	-.954868982393053	-2.27078958014676	3.40119738166216	1.84672968197471	.234254867007184	-2.35811586028946	2	2
4	71	81	5.6	1	2	3	2	1	22.5	26.0261748958953	13.95406	115	17.4	92	3.3322045101752	1.36128028083803	-2.20392797163904	-.342389153679808	3.40119738166216	-4.75712387603055	-1.61829642394041	-2.2855039652948	2	2
4	51	70	5.9	1	3	6	0	0	0	29.8158479077906	6.61448	137	14.1	82	3.29583686600433	2.17454078176576	.662454400108064	-1.0355498871742	3.36729582998647	-.451974781968105	.878231217218968	-.420084642176984	3	3
4	59	98	8.3	1	1	1	1	1	112.5	26.2723622958761	7.31553	66	9.4	92	3.3322045101752	1.96133229320055	-2.78179250224539	-.813344766886255	3.36729582998647	-2.95453382568505	-.18173215288714	-2.14646861253233	1	1
4	73	70	6.3	1	3	5	2	1	22.5	23.0954090072095	9.39926	103	16.1	87	3.3322045101752	-.960409793845552	-2.24752930013326	-2.31828993730965	3.25809653802148	-6.52096636860591	-4.21777045938909	-.814717959650545	2	2
4	51	64	4.5	1	4	7	0	0	2.8	22.9926244438472	29.49128	145	13.3	94	3.40119738166216	.828508824254057	2.22391753603072	.499663119407128	3.36729582998647	2.2558520796399	.958997969040429	3.39854349157873	4	3
4	72	72	5.8	2	3	7	2	1	27	22.9748119478345	12.96245	66	13.5	96	3.29583686600433	3.21103939194151	-2.58602883786225	1.82329036340597	3.36729582998647	-3.55357331908422	1.97551622099134	1.36005445838024	1	1
4	58	75	7	1	3	4	0	0	0	33.994063008714	9.91199	77	19.6	77	3.3322045101752	1.08969176597937	-.728970189508173	-3.1723820596036	3.25809653802148	-.767126027159658	.856883386222284	-6.3839122977709	1	1
4	72	61	7.8	1	2	4	0	0	19	24.2135021064252	13.77704	156	15.6	89	3.29583686600433	-.420223319293246	-1.67667666825349	-2.63092211440873	3.25809653802148	-2.26092602632312	-3.64585255244835	-2.09314211829839	4	4
4	53	76	5.9	1	4	3	0	0	0	28.0879260713371	15.30654	182	9.6	87	3.3322045101752	1.71925346133714	2.06544060461188	-1.46167790607671	3.36729582998647	2.09187037241219	1.65068025679668	-.275678972203347	5	4
4	73	54	12	1	2	4	1	1	75	24.1516725033209	12.03671	150	13.9	64	3.29583686600433	.654571751437511	-.93104844942123	-.751841592134639	3.29583686600433	-5.80602630566247	-3.29882165982364	-5.28428649472571	4	3
4	73	94	6.6	4	3	7	0	0	0	26.2287413545391	17.39412	98	11.5	90	3.3322045101752	-2.10114453238641	-.249869930777853	-1.06523134219412	3.40119738166216	-.309632620470785	-2.99766228094321	-3.84257717259294	2	1
4	44	58	6.2	1	3	5	0	0	13	23.9754143024244	19.6197	141	9	97	3.40119738166216	4.18852496648841	3.25812936856783	5.46069233497981	3.40119738166216	5.3332725181324	5.9147114696226	4.95955483735786	4	3
4	42	60	4.6	1	4	7	0	0	0	24.7879893059396	16.78298	127	13.4	98	3.29583686600433	4.6324147669794	2.54156870206504	2.0553951531386	3.40119738166216	3.94562308639798	3.92178738946816	1.59417444695122	3	3
4	72	74	5.4	2	1	1	1	1	45	27.6849447105361	25.98744	54	24.9	50	3.17805383034795	-10.3126433095936	-4.22540787396627	-8.00485118648572	3.29583686600433	-9.1980008358574	-12.6654497434365	-9.37777033856138	1	1
4	60	73	6.8	1	2	3	2	1	60	22.8113165515705	29.34684	102	11.1	94	3.3322045101752	4.14630683342218	.200162775622986	.508475150590857	3.36729582998647	1.43869582946894	1.09558362646142	1.74910621804411	2	2
4	57	96	6.3	1	1	2	0	0	10	28.2431079833335	24.33904	96	10.2	83	3.25809653802148	.926295250879875	-1.41646330368147	-.212872881908276	3.29583686600433	.159497228109847	-.259629956529379	-1.53655313321012	1	1
4	55	86	10.8	4	2	5	1	1	0	30.0838290968091	3.65112	77	17.5	92	3.25809653802148	-.746061910173756	-3.04428072489791	2.20977190151231	3.40119738166216	-5.70054786119092	.306520165938755	-.981375662740533	1	1
4	48	81	6	1	3	1	1	1	34	29.585541371899	19.75711	149	15.8	33	3.29583686600433	-3.76228630192534	1.79069346387512	-2.53298086653577	3.36729582998647	1.17318486974768	-10.3616717298923	-5.92886110877316	4	3
4	56	86	5.8	1	1	3	2	1	0	26.929171353273	13.31112	99	13.5	90	3.29583686600433	4.32300530832511	.49171855060499	2.38352750105681	3.3322045101752	-.0165373432115607	2.24108636384167	.824553710258999	2	1
4	48	86	9.9	1	3	7	0	0	8	26.2827699366689	17.72714	171	10.2	98	3.36729582998647	4.73393309084603	-.264403706942594	2.38864623595555	3.40119738166216	-2.4910956471886	2.93269141229066	2.55291421984425	5	4
4	41	62	5.5	1	3	7	0	0	0	26.4721074380165	25.15298	87	10.9	93	3.36729582998647	2.98579946292655	2.33949044215199	-.0265227357683513	3.40119738166216	4.76138350926063	4.37248697354802	1.36005445838024	1	1
4	43	62	6.3	1	2	3	0	0	24	26.643598615917	18.68471	112	12.8	81	3.3322045101752	-.239303288131436	4.04034701716773	-2.85801860011403	3.3322045101752	1.1758499735026	1.55244254338362	-1.84584596182965	2	2
4	55	64	5.2	1	2	4	0	0	0	27.1707711874205	17.41905	103	8.5	72	3.3322045101752	-2.5526447595784	.229230327952468	.234597859093832	3.36729582998647	-1.69710132091803	-2.96944716426821	-2.5844354991119	2	2
4	74	76	5.7	1	4	7	1	1	0	20.8359588321781	29.51816	96	7.9	96	3.3322045101752	2.70572841448706	.630414686501423	3.86048343782486	3.40119738166216	-1.9811528896042	.562275015670588	-1.13549469075285	1	1
4	46	77	4.9	1	3	7	0	0	0	28.0763192851105	24.84491	142	8.2	91	3.3322045101752	1.4319863573097	2.31970964662959	5.23513970217514	3.40119738166216	-.17093236880258	1.94551923358453	1.83074207496832	4	3
4	55	59	6.2	1	3	6	0	0	0	29.3962214295151	15.85878	143	11.6	98	3.40119738166216	-1.05845555037658	2.97479277422064	2.39390609753788	3.3322045101752	-.66856916056989	-1.06494978868294	-.0979890379522831	4	3
4	55	85	5.1	1	3	6	1	1	0	24.2512783053324	19.14089	153	11.3	95	3.3322045101752	6.24904000854047	4.11529075607194	3.19099391464784	3.36729582998647	3.45914953486284	5.65196827678202	1.85087924672686	4	3
4	47	68	5	1	3	6	0	0	5.1	24.8970602317342	13.36525	126	10.5	89	3.3322045101752	3.85235814440842	4.11529075607194	3.7595629531547	3.36729582998647	4.077109289812	.482965765463195	1.73419817930249	3	2
4	73	57	5.5	1	2	3	0	0	16.2	26.4875603064989	24.823965	156	13.5	90	3.29583686600433	-7.26835179770595	-2.83923030370769	-3.25641361624919	3.36729582998647	-6.54855068614387	-2.76816873784146	-7.28035310270538	4	4
4	52	87	5.9	1	1	7	0	0	0	29.6744212088127	10.73524	103	11.1	94	3.36729582998647	3.01742035266863	-2.57446722297467	2.33388480635306	3.40119738166216	-3.55357331908422	2.80210264895408	1.61204215869883	2	2
4	58	81	15.3	4	3	6	2	1	68	28.3737024221453	12.06114	44	18.6	68	3.2188758248682	-9.0277373675832	-3.09944366827971	-8.27610524306308	3.29583686600433	-5.70054786119092	-12.7876483396527	-3.55456691289788	1	1
4	58	109	6.4	4	1	4	1	1	15	33.0812854442344	11.603105	100	11.2	71	3.36729582998647	.473392749813576	-.350909060734381	-1.4490542762356	3.40119738166216	-1.80384904183618	-1.36508727339188	-3.13946676276915	2	1
4	58	76	6.2	4	1	1	0	0	3.75	37.6184125029924	7.39137	197	10.4	76	3.29583686600433	-3.79207208744494	-1.09249754211722	-3.87895734415575	3.40119738166216	-2.05875714519754	-2.58023199139269	-5.31380437043757	5	4
4	56	81	5.3	1	4	7	1	1	0	23.2438016528926	17.9339	161	9.9	89	3.3322045101752	-1.72211434183455	-.264403706942594	-.640319764288499	3.40119738166216	.788493672429485	-4.10907336516261	1.82119272578714	4	4
4	53	74	5.4	4	3	6	0	0	0	25.1115831477197	14.97126	167	10.3	93	3.29583686600433	-1.87760299313941	3.33307310747203	-1.06941102774129	3.40119738166216	-2.18217904514487	-2.97849048579424	-3.51930445370479	5	4
4	53	65	5.3	1	1	1	0	0	22.5	21.6712580348944	13.68409	80	13.6	60	3.29583686600433	-3.15426691279593	-1.24642475737506	-4.05677298669411	3.25809653802148	-2.28383484850012	-2.96307505846272	-2.71522644785911	1	1
4	72	106	9.4	1	3	4	1	1	26.5	22.3093564088697	6.1034	136	16.8	76	3.29583686600433	-2.21273530379864	-1.59244617254221	-1.30223321106655	3.2188758248682	-.0209055564236508	-8.20833040704573	-3.27113141377336	3	3
4	45	57	5.7	1	2	4	0	0	37.5	19.0677420186039	28.63512	179	13.5	87	3.36729582998647	1.89106168215167	3.81217336620235	-.978582127461693	3.29583686600433	4.8276979737601	-1.35193448987493	.381826247951761	5	4
4	76	96	5.7	1	2	6	0	0	15.05	27.0168598885127	8.65355	80	14.6	90	3.40119738166216	-4.01171400292202	-5.44502903790717	-2.79196806220064	3.29583686600433	-5.06901286397806	-2.76816873784146	-5.31380437043757	1	1
4	73	65	5.8	2	3	6	1	1	2.2	34.1985568209022	29.471865	104	16.4	91	3.3322045101752	-3.29887638778533	-.146555942740824	-1.76623373154698	3.25809653802148	-5.53245104247451	-9.54692131092743	-1.0477298654359	2	2
4	77	59	5.2	1	3	6	1	1	18.75	23.5862767733309	20.49663	117	13.5	88	3.3322045101752	-.965435172969247	-.0884208380818591	2.13338779111117	3.2188758248682	-.447606568756014	-5.09684961130767	-2.96847603215711	2	2
4	41	56	4.3	4	2	6	0	0	8.4	23.2540756920164	21.0843	113	11.5	90	3.29583686600433	.490595966061006	.561415270151536	.181001150367463	3.40119738166216	-4.81423131147841	-.956282531197809	-.915613530605891	2	2
4	79	70	6.1	1	2	6	2	1	35	25.5036157024793	30.72916	96	9.9	92	3.25809653802148	-2.18157106888288	-4.26079002182567	1.20234411749525	3.40119738166216	-5.06901286397806	-7.86210113463898	-2.64497291140537	1	1
4	48	66	6.2	1	1	4	2	1	17	32.0208038192086	26.0572	89	7.6	56	3.29583686600433	-2.76394894872942	.703083567325128	-.0714881226510567	3.36729582998647	1.60679264818535	-2.63219255225582	-.0646165805319578	1	1
4	44	67	5.1	1	2	7	0	0	.4	19.9111111111111	31.708	122	18.2	95	3.40119738166216	1.46013954245333	1.44169988743081	1.64846820045561	3.40119738166216	4.14355030517316	2.25415282778613	2.10510904196751	3	2
4	52	74	5.9	1	2	2	1	1	27	24.2202268431002	17.43126	84	31.9	78	3.29583686600433	-1.2637720905315	2.0363730522824	-5.54280185981964	3.40119738166216	3.30462795841012	-1.65558419560296	-7.28035310270538	1	1
4	43	75	5.6	1	1	1	1	1	0	25.9094569517874	10.484	124	8.7	61	3.25809653802148	-1.49349726594183	.572976885039117	-6.08145983109719	3.3322045101752	.0144357824321286	-.784044000000842	-5.31380437043757	3	2
4	59	77	7.5	1	3	6	2	1	5	34.1903311535131	11.89924	87	14.8	97	3.36729582998647	8.44076199906912	2.9602589980559	7.23652158969782	3.40119738166216	3.29117926700812	8.04963679866003	4.44245449865558	1	1
4	44	72	4.9	1	3	6	0	0	0	25.5102040816327	11.78063	168	8.6	88	3.40119738166216	1.02280283777618	4.90907001955943	4.75506850867636	3.40119738166216	3.72478704544579	.344219432710386	8.12540683238324	5	4
4	57	73	7.9	1	1	1	2	1	30	27.170631566236	12.26882	113	22	82	3.29583686600433	.955828658545323	.102095806943616	-2.66228707333596	3.40119738166216	-4.72475492307855	.959134553382753	-2.36969152336855	2	2
4	48	64	5.7	1	3	7	1	1	0	26.5957446808511	23.0806	175	14.7	93	3.40119738166216	7.60687158777779	3.71113423624582	2.04507004886314	3.40119738166216	3.41307878878545	3.57899485048174	1.91652521118739	5	4
4	60	101	7.4	1	1	1	2	1	29.9	24.4235945683302	6.196795	166	14.7	12	3.17805383034795	-2.75741340097399	-3.08193773083781	-3.75366304453119	3.13549421592915	-5.14308434979535	-12.7876483396527	-6.03407428895178	5	4
4	47	64	6.1	1	2	3	0	0	1	28.8638356313188	18.83705	243	13.3	87	3.29583686600433	.957252621717838	-.550712462566938	.0436328356820281	3.40119738166216	1.1621481803772	-.397039219820363	-.783073263286668	5	4
4	50	82	16.7	1	3	4	0	0	17	30.654274832465	18.366	114	6.9	89	3.3322045101752	3.60148138514129	.344803234073737	-.956247136631358	3.40119738166216	-2.1251981605587	1.46070580936083	-1.56634625878024	2	2
4	44	49	5.4	1	3	6	0	0	3	26.9911886323157	3.16772	101	9.9	91	3.3322045101752	-1.85449879260613	1.06363875865702	.630577905278027	3.3322045101752	-.00550065384108311	-2.32974327064809	-1.94706687645062	2	1
4	44	61	5.3	3	3	4	1	1	17	30.9443303948798	21.6439	100	13.1	92	3.3322045101752	5.61393672300559	2.36033881384665	-.251772970815603	3.40119738166216	4.76138350926063	7.06606173003861	3.26139349171454	2	1
4	73	85	5.9	1	3	7	0	0	0	23.5078053259871	11.12274	120	10.7	95	3.29583686600433	-.661892380534428	.780302164309835	1.33301710270508	3.36729582998647	-.930854632663979	-2.45746084044352	3.69211109002267	3	2
4	60	75	10.4	1	2	6	2	1	30	43.3114422239484	11.36336	93	10	91	3.3322045101752	2.39603807708095	3.27791016409023	4.15406808472601	3.40119738166216	-.00550065384108311	-.481544514622474	3.8796599796824	1	1
4	77	68	5.9	1	2	3	2	1	10	29.3523545006944	11.1224	94	17.1	69	3.3322045101752	-1.95252235733308	-3.45475184025395	-3.18840051922927	3.25809653802148	-6.54855068614387	-2.19791400193601	-5.69901855297881	1	1
4	55	72	7.6	1	1	4	0	0	35	31.7206468368567	6.83918	100	10.6	91	3.36729582998647	2.29850402830929	1.26868917984724	-2.30196073873517	3.3322045101752	2.0566555844181	-.703862926502502	-.250872375871114	2	1
4	59	75	5.1	1	1	5	0	0	0	24.1665293568408	8.48016	125	16.3	94	3.29583686600433	4.54060779935268	.171792526490162	-1.43548705964678	3.36729582998647	-3.25424339867717	-1.65372260437059	-1.53655313321012	3	2
4	78	76	7.1	1	1	1	2	1	8.75	28.1121932074369	11.31422	208	16.5	67	3.29583686600433	-4.35184801128959	-2.4611691749339	-2.20190798507038	3.25809653802148	-4.29567867833152	-8.20833040704573	-5.30063833984823	5	4
4	44	80	5.1	1	3	6	0	0	0	23.1904970496534	43.95106	119	12.1	96	3.3322045101752	6.64875062642104	1.34066075747428	2.97261422653289	3.40119738166216	5.87235874104162	5.32704004121184	5.13949769672238	3	2
4	47	57	6.1	1	2	6	0	0	0	27.0416441319632	28.908965	145	9.4	88	3.40119738166216	4.01716589410432	1.61768275629155	-.416915234687265	3.40119738166216	.931978559511721	2.14441346392266	5.47930842404434	4	3
4	57	63	5.8	1	3	4	0	0	6	27.7697979507804	18.13486	93	12.2	94	3.36729582998647	.837078793270238	1.71644702816757	-1.49073329386273	3.40119738166216	2.62162301540811	2.46078090156788	.270766563713649	1	1
4	74	82	6.4	1	2	3	2	1	2.7	26.7678679921457	22.385395	136	10.8	86	3.36729582998647	-1.3640875980137	1.14155465883838	-.0154702086207403	3.29583686600433	-2.35536778142418	-3.32695959819056	-1.11656899002698	3	3
4	71	78	7.6	1	3	4	2	1	35	28.6661291767446	9.01936	86	30.6	82	3.29583686600433	-3.53170392403489	-3.12553905933204	-4.22299996399709	3.3322045101752	-5.70054786119092	-6.22286693221486	-5.31380437043757	1	1
4	49	82	6.1	1	1	2	1	1	30	30.2469135802469	10.88336	117	12	61	3.29583686600433	-.867615242257014	-.0768592231942774	-4.47817408488682	3.40119738166216	2.20978133356251	-2.82507906616219	-4.24190841575436	2	2
4	54	84	5.9	1	2	6	0	0	9.45	30.1296989383989	15.93592	47	9.6	94	3.29583686600433	3.56379719905502	4.51944727589805	-.424530151225851	3.36729582998647	2.49408600397207	2.5709979404788	2.68261568531032	1	1
4	51	59	6.3	1	3	6	1	1	18.75	30.3871052979258	30.96788	136	12.3	98	3.36729582998647	1.54497458311393	.688549791160387	2.7067316657006	3.3322045101752	.385425186624934	1.4983525660007	3.91693917722557	3	3
4	56	89	9	1	3	4	2	1	6	39.1985717119619	10.55792	155	12	86	3.29583686600433	1.75659548257366	1.40107072021375	-1.55814410244717	3.40119738166216	.0161388918893054	.640831383233206	-3.82728937914732	4	3
4	60	51	6.3	1	3	6	2	1	12	28.7273771904625	23.8977	128	14	95	3.36729582998647	7.18449581160897	3.71113423624582	3.67391311204376	3.40119738166216	3.78983223349865	2.48889411075931	-.197857775666295	3	3
4	48	68	4.9	4	3	6	0	0	18	22.2040816326531	33.57108	120	11.6	96	3.36729582998647	1.67803400813476	.209449532430067	5.1581517422713	3.36729582998647	-9.2802805868117	.200113504919315	.777987282895762	3	2
4	51	67	5.5	1	3	7	0	0	0	22.7833088854905	25.37664	171	24	100	3.36729582998647	1.71955348553639	-2.56114072871817	-2.47846334387361	3.40119738166216	-2.81061510559224	-.466557114410571	-1.94706687645062	5	4
4	55	91	5.7	1	2	4	0	0	80	29.0695203529142	16.38226	92	12.1	80	3.29583686600433	-2.60643959445651	-.605178102752084	-4.28553086201495	3.3322045101752	.636763750593379	-3.09846936359243	-5.53276904493989	1	1
4	40	62	5.5	1	1	4	0	0	0	23.0776266631018	25.96568	129	11.9	75	3.3322045101752	-1.36450664815746	2.41146201977903	.197640815505165	3.40119738166216	5.95123227308156	.553535565798431	2.9411662358023	3	3
4	52	87	6.3	1	2	2	1	1	24.75	23.4599042085191	15.89408	156	14.1	61	3.29583686600433	-1.72336230994107	-.235336154613111	-3.54720361456921	3.36729582998647	1.43075807686395	-3.73541504407834	-2.1236959596571	4	4
4	44	68	5.1	1	3	7	0	0	11.4	25.6611520347784	22.5417	129	8.4	91	3.29583686600433	4.2924454387843	-1.81430522797766	3.04469433550056	3.36729582998647	-3.06722631841077	2.10064938104614	3.21438644641563	3	3
4	40	57	5.3	1	3	4	0	0	0	22.272724329714	7.01006	147	9.1	72	3.40119738166216	.612096421034818	3.31853933130729	1.38614302872249	3.40119738166216	4.53915164100014	-.810787830231995	.408833049222475	4	3
4	50	82	5.4	4	2	5	2	1	14.8	28.2312228217563	13.48178	53	24.1	88	3.29583686600433	1.97380047230408	-1.95894568642842	-.488789679190149	3.40119738166216	-3.59697896140669	-7.23977368587301	-5.10713005560533	1	1
4	46	65	5.2	4	2	6	0	0	0	26.4875603064989	27.17764	88	12.5	80	3.36729582998647	2.86197729106883	1.38653694404901	-3.48547810239787	3.29583686600433	-.69954228621358	1.60140290668623	-4.8073507840597	1	1
4	43	65	4.6	4	3	7	0	0	3.5	25.8734786892098	27.90306	110	8.8	92	3.3322045101752	2.60182850132119	3.68206668391634	1.47313403599182	3.3322045101752	4.91590508571334	4.92469476664598	3.37749710941763	2	2
4	49	59	4.8	1	3	5	0	0	0	22.7796241362018	12.52388	80	12.8	68	3.29583686600433	-.347690144889642	-.481015743020392	-1.7953129830809	3.40119738166216	.0161388918893054	-2.02249645483535	-2.2855039652948	1	1
4	71	85	5.4	1	4	5	1	1	19	26.7949380165289	13.5018	95	12.9	95	3.29583686600433	1.63032415889905	1.41560449637849	-2.82102156459371	3.40119738166216	1.03236508642036	.164590760402814	-.784490952299776	1	1
4	48	70	5.8	4	3	7	0	0	0	27.1669192713546	25.23708	241	12.4	85	3.29583686600433	-3.94822202999139	-.233061296532611	-3.3969205298312	3.40119738166216	1.80497296868393	-3.34291489937233	3.85712926037676	5	4
4	43	46	5.1	1	4	7	0	0	0	23.2459847844463	15.38609	124	10.8	97	3.36729582998647	7.87693083181213	5.12568205563722	5.4297052198363	3.40119738166216	5.59878347785367	5.64692814130869	7.99360741420044	3	2
4	58	76	6.2	1	1	4	1	1	0	27.5726897491051	20.96914	111	11.8	86	3.3322045101752	-.912152045850503	1.31456536642196	-1.74976876223543	3.36729582998647	3.03487533633847	.748473701074528	-1.74152854241709	2	2
4	54	68	6.1	1	2	3	2	1	40	26.5831758034026	21.81868	111	11.5	82	3.29583686600433	2.93679435868229	-1.69645746377589	-2.21500294283248	3.25809653802148	-.757918998108051	-1.23108763224075	-.908699758486144	2	2
4	48	68	8.6	1	3	7	0	0	3.75	27.1020408163265	4.9489	105	11.6	60	3.29583686600433	-1.50881496877941	-.0477916708647953	-5.824298742141	3.2188758248682	-.964926695073148	-2.19791400193601	-7.28035310270538	2	2
4	46	75	7.7	1	1	6	1	1	42	25.3934311203181	12.29998	156	13.2	82	3.36729582998647	7.13799795847128	-.203993744203129	-1.67851382528774	3.36729582998647	1.02005912060327	.754652678707369	.737600865740949	4	4
4	48	70	4.8	1	3	4	0	0	9.8	22.6153344109768	17.466055	149	15	85	3.3322045101752	4.44433586094622	.780302164309835	.979772471384746	3.40119738166216	2.55276999801542	3.9850962338528	4.48720257556899	4	3
4	50	67	5.3	1	3	4	0	0	43.75	20.589665131974	14.27185	115	10.9	90	3.3322045101752	-.310591681236761	-.699902637178691	.798538135313919	3.36729582998647	-3.25424339867717	-.460153193950242	-2.91187071507259	2	2
4	41	73	4.7	1	2	3	0	0	14.25	24.9463579059908	24.38764	107	12.5	93	3.40119738166216	-.0182408152815761	2.90282119659359	-1.35664295530135	3.36729582998647	5.42262235567056	1.40240192874713	-.606920047789164	2	2
4	71	49	4.6	2	2	5	2	1	33.6	29.1385904206884	11.05188	100	22.4	92	3.29583686600433	.110295615598542	-2.1673385418714	-2.88902719938783	3.3322045101752	-2.95453382568505	-.103299323948274	-6.3839122977709	2	1
4	77	81	17.5	1	3	6	2	1	7.5	23.3244444444444	25.586515	89	26.7	96	3.36729582998647	1.53698834441399	-.0332578947000542	3.42343948106219	3.36729582998647	-8.65132091210892	-2.96307505846272	4.44245449865558	1	1
4	48	80	4.9	1	4	7	0	0	0	22.0140137990282	33.80915	121	9.4	98	3.40119738166216	.998387466850015	1.01144797655237	7.40451836520519	3.40119738166216	-1.5965882431477	1.93352002746479	2.96304671803845	3	2
4	45	74	5.1	4	3	6	0	0	4.5	22.6473769605192	35.65159	96	11.7	87	3.29583686600433	2.22217033990772	.951038013812909	.939994536802208	3.40119738166216	-2.12804399560079	1.32814099643336	-.187500000635532	1	1
4	59	58	6.2	3	4	7	2	1	45	26.4235698242833	13.897025	69	15.2	96	3.40119738166216	8.20517128760751	2.43528255275086	2.38610672827921	3.40119738166216	4.20846894236433	2.20593763637075	1.72778458602476	1	1
4	53	65	5	1	1	4	0	0	0	28.8310590508393	28.958265	137	17.4	78	3.3322045101752	-.867099074458429	-2.07451859254969	-.609104348757873	3.36729582998647	-1.02330340696762	.189601378142754	-2.64497291140537	3	3
4	44	64	4.9	4	4	7	0	0	0	22.2825921064681	17.87606	126	13.5	99	3.29583686600433	-.575274058521288	3.40801684637624	7.40300887546324	3.36729582998647	5.26683150277124	3.07927094534195	4.83697075505097	3	2
4	57	52	5.7	1	2	4	1	1	0	24.1665293568408	21.63406	102	17	89	3.3322045101752	2.79648205201482	2.6862091605158	1.11040505538773	3.40119738166216	3.67713974077293	3.74365623903066	1.02423594201168	2	2
4	55	70	5.3	1	2	3	2	1	25	27.1604938271605	22.92654	124	11.1	83	3.29583686600433	-2.35952055824898	1.22806001263017	-3.13475072757248	3.40119738166216	1.65019829050783	-4.14371514512374	-4.40984520176783	3	2
4	55	70	5.4	1	4	6	1	1	0	26.7949380165289	16.33718	94	10.3	94	3.36729582998647	1.41549593898557	2.59673164544685	1.41418209615289	3.40119738166216	1.19622024278637	1.58637828742307	.389190906437981	1	1
4	73	90	6.4	1	2	1	2	1	22.05	25.7091846855783	7.18798	101	23.5	86	3.29583686600433	-1.0460955848299	-2.07154643127253	-2.53291898119863	3.04452243772342	-4.52537769656958	-4.16827611304008	-6.03407428895178	2	1
4	80	80	5.3	1	2	3	2	1	0	25.3350019840664	8.73925	139	19.9	98	3.3322045101752	-1.14691397980095	-3.33286433860275	3.05076947531934	3.29583686600433	-9.1980008358574	-3.73541504407834	-.606920047789164	4	3
4	71	75	5.2	1	2	4	0	0	3.5	23.566632231405	17.23556	127	12.4	77	3.25809653802148	-2.92093394520675	-4.1296157633674	-2.03884401562391	3.3322045101752	-3.28661235162917	-3.05457155857751	-5.28428649472571	3	3
4	48	55	4.4	1	2	7	0	0	8.5	20.4840123835166	22.36503	112	9.4	96	3.36729582998647	2.15044425371706	3.29244394025497	2.72358112342404	3.40119738166216	5.93073545293609	2.42252467309266	-1.13549469075285	2	2
4	41	57	5	1	3	6	0	0	0	24.6853298611111	28.10625	162	12.4	92	3.29583686600433	.834887198232888	-2.65693283931704	-.841374401748447	3.40119738166216	.342019544302464	-.0073069159203985	2.9411662358023	4	4
4	55	82	5.4	1	4	7	0	0	8	25.2433383572526	17.77637	104	13.1	100	3.29583686600433	7.38247748182653	3.56649377779507	3.68504698681709	3.40119738166216	3.83026548991734	7.12606110924864	5.21233029941453	2	2
4	47	87	6.7	1	3	6	1	1	39	24.9680097375238	16.18546	124	9	95	3.29583686600433	5.05973549072656	-3.35789215348281	1.2374466296497	3.36729582998647	-.606496358420818	3.51530258877485	3.57749648101214	3	2
4	45	86	5.2	1	3	6	0	0	11.5	22.5308641975309	29.70488	227	12.4	69	3.29583686600433	3.78623812130104	.804122697281657	-.601891684962943	3.36729582998647	.22030075381231	3.81553073833007	13.5118952773188	5	4
4	80	62	4.7	1	3	5	0	0	64	25.5649539199596	13.18619	88	14	92	3.3322045101752	-.849655849489871	.789588921116916	-1.82665673026343	3.3322045101752	2.70856085091474	-1.36508727339188	-1.67912592783922	1	1
4	74	74	5.4	1	4	7	0	0	0	27.4671984233518	14.73792	102	13.9	89	3.3322045101752	.208445125647195	1.22806001263017	-.404205992209871	3.3322045101752	2.70856085091474	-1.62667863935357	-1.94706687645062	2	2
4	72	68	5.4	1	4	6	0	0	12	27.5971785943296	24.74435	91	17.7	91	3.29583686600433	.549089428091542	-3.35668487157458	-2.56281085896579	3.3322045101752	-4.45444191713463	-1.04949005682082	-1.01856142132809	1	1
4	71	63	4.7	1	4	7	0	0	20	22.5308641975309	29.21994	95	21.4	95	3.29583686600433	4.41821728076979	-.593616487864502	-1.07836670116306	3.29583686600433	-.560118330194561	1.73474988315702	3.43364086049327	1	1
4	43	74	6.6	1	3	7	2	1	.5	31.7955833044283	18.16305	160	14.4	98	3.36729582998647	3.69758665125813	2.39465338553379	-.817418831784612	3.29583686600433	3.04705475129386	2.93059921482213	-.15198267789681	4	4
4	77	67	5.3	1	4	7	2	1	12	23.3509355636275	14.45166	129	17.3	93	3.3322045101752	5.0663603255829	-.824762300107042	-.466923500726356	3.36729582998647	1.07406761928565	.686620121378232	2.52495110755233	3	3
4	77	73	5.3	1	1	1	2	1	18	27.0540811081352	10.9458	168	11.6	75	3.29583686600433	-.835865644350954	-1.71958069355106	-2.73892389308415	3.25809653802148	-1.51657198552284	-2.96307505846272	-7.09019177978681	5	4
4	41	79	4.7	1	3	6	0	0	8.05	21.3867917235693	20.78106	188	8.5	94	3.40119738166216	7.20600842224856	3.69660046008108	2.44899655300424	3.3322045101752	5.04726473826567	4.25387697986649	-1.39227094133032	5	4
4	48	96	6.4	4	1	6	0	0	33	31.2100121719047	12.17939	71	14.3	100	3.36729582998647	2.45183128267143	3.81217336620235	1.61138940803437	3.40119738166216	3.48091563145492	1.61098561565509	2.13467621402741	1	1
4	80	94	5.3	1	1	1	2	1	0	29.7004132231405	30.35532	79	16	60	3.25809653802148	-5.67447596306025	-7.05640809785397	-6.31961141100384	3.29583686600433	-7.26265530565127	-9.14835410475459	-3.55456691289788	1	1
[truncated: 10,423 more rows]
